# Supplementary material for: Novel sources of resistance to Septoria nodorum blotch in the Vavilov wheat collection identified by genome-wide association studies
Source: Theor Appl Genet. 2018 Feb 22;131(6):1223–38. doi: 10.1007/s00122-018-3073-y (PMC5945755; doi:10.1007/s00122-018-3073-y)
Supplement: Supplementary file 1 — Supplementary material 1 Supplemental data 1 SN15 and toxa13 infection scores on Chinese Spring and 47 Australian wheat cultivars (XLSX 18 kb) [file 122_2018_3073_MOESM1_ESM.xlsx]

## Sheet: Cultivar
Cultivar	Treatment	Replicate	score
Annuello	SN15	1	7.5
Annuello	SN15	2	7.75
Annuello	SN15	3	6.5
Annuello	Untreated		2
Annuello	ToxA13	1	8
Annuello	ToxA13	2	7
Annuello	ToxA13	3	8
Arrino	SN15	1	7.5
Arrino	SN15	2	7
Arrino	SN15	3	7
Arrino	Untreated		1
Arrino	ToxA13	1	7.5
Arrino	ToxA13	2	7
Arrino	ToxA13	3	7
Axe	SN15	1	8.25
Axe	SN15	2	8
Axe	SN15	3	7
Axe	Untreated		1
Axe	ToxA13	1	7.5
Axe	ToxA13	2	7.5
Axe	ToxA13	3	6.5
Binnu	SN15	1	6.75
Binnu	SN15	2	6.75
Binnu	SN15	3	6.5
Binnu	Untreated		1
Binnu	ToxA13	1	7.5
Binnu	ToxA13	2	6.5
Binnu	ToxA13	3	6
Bonnie Rock	SN15	1	6.25
Bonnie Rock	SN15	2	7.25
Bonnie Rock	SN15	3	7.25
Bonnie Rock	Untreated		1
Bonnie Rock	ToxA13	1	7.5
Bonnie Rock	ToxA13	2	7.5
Bonnie Rock	ToxA13	3	7.5
Bullaring	SN15	1	8.5
Bullaring	SN15	2	7.75
Bullaring	SN15	3	6
Bullaring	Untreated		2
Bullaring	ToxA13	1	7.5
Bullaring	ToxA13	2	7.5
Bullaring	ToxA13	3	7
Calingiri	SN15	1	7
Calingiri	SN15	2	7.5
Calingiri	SN15	3	6.5
Calingiri	Untreated		2
Calingiri	ToxA13	1	6.5
Calingiri	ToxA13	2	7
Calingiri	ToxA13	3	7.25
Carnamah	SN15	1	5.75
Carnamah	SN15	2	6.5
Carnamah	SN15	3	6.25
Carnamah	Untreated		1
Carnamah	ToxA13	1	7.5
Carnamah	ToxA13	2	6.5
Carnamah	ToxA13	3	6.5
Cascades	SN15	1	5.75
Cascades	SN15	2	7.25
Cascades	SN15	3	7
Cascades	Untreated		1
Cascades	ToxA13	1	6
Cascades	ToxA13	2	7.5
Cascades	ToxA13	3	4.75
Chinese Spring	SN15	1	6.5
Chinese Spring	SN15	2	7.5
Chinese Spring	SN15	3	6.75
Chinese Spring	Untreated		1
Chinese Spring	ToxA13	1	7.5
Chinese Spring	ToxA13	2	6
Chinese Spring	ToxA13	3	6.25
Clearfield Stl	SN15	1	7
Clearfield Stl	SN15	2	7
Clearfield Stl	SN15	3	6
Clearfield Stl	Untreated		1
Clearfield Stl	ToxA13	1	5.5
Clearfield Stl	ToxA13	2	5.5
Clearfield Stl	ToxA13	3	7.5
Cobra	SN15	1	6
Cobra	SN15	2	6.5
Cobra	SN15	3	4.75
Cobra	Untreated		1
Cobra	ToxA13	1	5.5
Cobra	ToxA13	2	6.5
Cobra	ToxA13	3	6.5
Corack	SN15	1	7
Corack	SN15	2	7.5
Corack	SN15	3	6.5
Corack	Untreated		1
Corack	ToxA13	1	7
Corack	ToxA13	2	6.5
Corack	ToxA13	3	7
Correll	SN15	1	7.75
Correll	SN15	2	8
Correll	SN15	3	7
Correll	Untreated		1
Correll	ToxA13	1	8.5
Correll	ToxA13	2	6.5
Correll	ToxA13	3	6.75
EGA 2248	SN15	1	8
EGA 2248	SN15	2	8
EGA 2248	SN15	3	7.75
EGA 2248	Untreated		1
EGA 2248	ToxA13	1	8
EGA 2248	ToxA13	2	6.5
EGA 2248	ToxA13	3	7.75
Emu RockR	SN15	1	6.5
Emu RockR	SN15	2	7
Emu RockR	SN15	3	7
Emu RockR	Untreated		2
Emu RockR	ToxA13	1	7
Emu RockR	ToxA13	2	6.5
Emu RockR	ToxA13	3	7
Endure	SN15	1	5.75
Endure	SN15	2	6
Endure	SN15	3	5
Endure	Untreated		2
Endure	ToxA13	1	5.5
Endure	ToxA13	2	6.5
Endure	ToxA13	3	6.5
Envoy	SN15	1	6
Envoy	SN15	2	7
Envoy	SN15	3	5.25
Envoy	Untreated		1
Envoy	ToxA13	1	6
Envoy	ToxA13	2	6.25
Envoy	ToxA13	3	6.5
Eradu	SN15	1	7
Eradu	SN15	2	7.5
Eradu	SN15	3	7.75
Eradu	Untreated		2
Eradu	ToxA13	1	9
Eradu	ToxA13	2	7.5
Eradu	ToxA13	3	6.5
Espada	SN15	1	7.5
Espada	SN15	2	6.5
Espada	SN15	3	7.5
Espada	Untreated		2.5
Espada	ToxA13	1	4.5
Espada	ToxA13	2	6.5
Espada	ToxA13	3	6.5
Estoc	SN15	1	7
Estoc	SN15	2	7.5
Estoc	SN15	3	6
Estoc	Untreated		1
Estoc	ToxA13	1	6.5
Estoc	ToxA13	2	7
Estoc	ToxA13	3	6.25
Fang	SN15	1	7.5
Fang	SN15	2	7.5
Fang	SN15	3	5.75
Fang	Untreated		1.5
Fang	ToxA13	1	6.5
Fang	ToxA13	2	7.5
Fang	ToxA13	3	6.25
Fortune	SN15	1	7.25
Fortune	SN15	2	7
Fortune	SN15	3	5
Fortune	Untreated		2.5
Fortune	ToxA13	1	8
Fortune	ToxA13	2	6
Fortune	ToxA13	3	5.5
Frame	SN15	1	7.5
Frame	SN15	2	7.5
Frame	SN15	3	6.75
Frame	Untreated		2
Frame	ToxA13	1	8
Frame	ToxA13	2	7
Frame	ToxA13	3	6.5
Gladius	SN15	1	5.75
Gladius	SN15	2	5.5
Gladius	SN15	3	5
Gladius	Untreated		1
Gladius	ToxA13	1	6.5
Gladius	ToxA13	2	5.25
Gladius	ToxA13	3	6.5
Grenade CL Plus	SN15	1	5.75
Grenade CL Plus	SN15	2	7
Grenade CL Plus	SN15	3	5.5
Grenade CL Plus	Untreated		2
Grenade CL Plus	ToxA13	1	6
Grenade CL Plus	ToxA13	2	7.25
Grenade CL Plus	ToxA13	3	6.5
H45	SN15	1	6.5
H45	SN15	2	7.5
H45	SN15	3	7
H45	Untreated		3.5
H45	ToxA13	1	6.5
H45	ToxA13	2	8.5
H45	ToxA13	3	4.5
Halberd	SN15	1	8.5
Halberd	SN15	2	7
Halberd	SN15	3	7
Halberd	Untreated		1
Halberd	ToxA13	1	8
Halberd	ToxA13	2	7.5
Halberd	ToxA13	3	7
Harper	SN15	1	7.5
Harper	SN15	2	6.25
Harper	SN15	3	6
Harper	Untreated		1
Harper	ToxA13	1	6
Harper	ToxA13	2	2
Harper	ToxA13	3	6
Janz	SN15	1	7.75
Janz	SN15	2	7.5
Janz	SN15	3	7.5
Janz	Untreated		3
Janz	ToxA13	1	7
Janz	ToxA13	2	8
Janz	ToxA13	3	7.25
Justica CL Plus	SN15	1	6.25
Justica CL Plus	SN15	2	6.5
Justica CL Plus	SN15	3	5.25
Justica CL Plus	Untreated		1
Justica CL Plus	ToxA13	1	8
Justica CL Plus	ToxA13	2	7.5
Justica CL Plus	ToxA13	3	6.5
Katana	SN15	1	7.5
Katana	SN15	2	5.5
Katana	SN15	3	6.5
Katana	Untreated		1
Katana	ToxA13	1	7
Katana	ToxA13	2	8.5
Katana	ToxA13	3	7.5
King Rock	SN15	1	7.5
King Rock	SN15	2	6
King Rock	SN15	3	4.25
King Rock	Untreated		1
King Rock	ToxA13	1	6.5
King Rock	ToxA13	2	7.5
King Rock	ToxA13	3	7
Kunjin	SN15	1	7.5
Kunjin	SN15	2	6.75
Kunjin	SN15	3	7.5
Kunjin	Untreated		1
Kunjin	ToxA13	1	7
Kunjin	ToxA13	2	6.5
Kunjin	ToxA13	3	6.5
Mace	SN15	1	6
Mace	SN15	2	7
Mace	SN15	3	7
Mace	Untreated		3
Mace	ToxA13	1	9
Mace	ToxA13	2	7
Mace	ToxA13	3	7.5
Magenta	SN15	1	6.75
Magenta	SN15	2	6.5
Magenta	SN15	3	8
Magenta	Untreated		1
Magenta	ToxA13	1	7
Magenta	ToxA13	2	7.75
Magenta	ToxA13	3	6
Sapphire	SN15	1	6.75
Sapphire	SN15	2	6.5
Sapphire	SN15	3	7.5
Sapphire	Untreated		2.5
Sapphire	ToxA13	1	7.75
Sapphire	ToxA13	2	9
Sapphire	ToxA13	3	7.5
Scout	SN15	1	6
Scout	SN15	2	5.75
Scout	SN15	3	5
Scout	Untreated		2
Scout	ToxA13	1	6.5
Scout	ToxA13	2	7
Scout	ToxA13	3	6.5
Spear	SN15	1	5.75
Spear	SN15	2	5.75
Spear	SN15	3	5.5
Spear	Untreated		2.5
Spear	ToxA13	1	8
Spear	ToxA13	2	7.5
Spear	ToxA13	3	6.5
Stiletto	SN15	1	6.75
Stiletto	SN15	2	5
Stiletto	SN15	3	6
Stiletto	Untreated		1
Stiletto	ToxA13	1	5
Stiletto	ToxA13	2	6.5
Stiletto	ToxA13	3	7.5
Tammarin Rock	SN15	1	7
Tammarin Rock	SN15	2	6.75
Tammarin Rock	SN15	3	4.5
Tammarin Rock	Untreated		1
Tammarin Rock	ToxA13	1	7
Tammarin Rock	ToxA13	2	7.25
Tammarin Rock	ToxA13	3	7
Wedin	SN15	1	7
Wedin	SN15	2	6.5
Wedin	SN15	3	4.25
Wedin	Untreated		1
Wedin	ToxA13	1	5.25
Wedin	ToxA13	2	6.25
Wedin	ToxA13	3	7.25
Westonia	SN15	1	5
Westonia	SN15	2	7.5
Westonia	SN15	3	7.5
Westonia	Untreated		1
Westonia	ToxA13	1	7.5
Westonia	ToxA13	2	6.5
Westonia	ToxA13	3	6
Wyalkatchem	SN15	1	6.5
Wyalkatchem	SN15	2	6.5
Wyalkatchem	SN15	3	5.5
Wyalkatchem	Untreated		1
Wyalkatchem	ToxA13	1	7
Wyalkatchem	ToxA13	2	7
Wyalkatchem	ToxA13	3	8
Yandanooka	SN15	1	7.5
Yandanooka	SN15	2	6.75
Yandanooka	SN15	3	5.5
Yandanooka	Untreated		2
Yandanooka	ToxA13	1	8
Yandanooka	ToxA13	2	7
Yandanooka	ToxA13	3	8
Yitpi	SN15	1	7.25
Yitpi	SN15	2	6.25
Yitpi	SN15	3	5.25
Yitpi	Untreated		1
Yitpi	ToxA13	1	7.5
Yitpi	ToxA13	2	7
Yitpi	ToxA13	3	6.75
Young	SN15	1	7
Young	SN15	2	5
Young	SN15	3	6.75
Young	Untreated		3
Young	ToxA13	1	5
Young	ToxA13	2	5
Young	ToxA13	3	6.75
Zippy	SN15	1	7.5
Zippy	SN15	2	7
Zippy	SN15	3	7.5
Zippy	Untreated		5.5
Zippy	ToxA13	1	8.5
Zippy	ToxA13	2	5
Zippy	ToxA13	3	8
