# Supplementary material for: Novel sources of resistance to Septoria nodorum blotch in the Vavilov wheat collection identified by genome-wide association studies
Source: Theor Appl Genet. 2018 Feb 22;131(6):1223–38. doi: 10.1007/s00122-018-3073-y (PMC5945755; doi:10.1007/s00122-018-3073-y)
Supplement: Supplementary file 2 — Supplementary material 2 Supplemental data 2 Effector sensitivity and SNB scores on the Vavilov wheat collection (XLSX 45 kb) [file 122_2018_3073_MOESM2_ESM.xlsx]

## Sheet: Vavilov MASTERSHEET (KCT)
UQ SSD Line No	Year of registration in VIR	Origin Country	Status of accession	SN15 SNB Rep1	SN15 SNB Rep 2	SN15 SNB Rep 3	Average SN15 SNB	toxa13 SNB Rep 1	toxa13 SNB Rep 2	toxa13 SNB Rep 3	Average toxa13 SNB	SnToxA sensitivity Rep 1	SnToxA sensitivity Rep 2	SnToxA sensitivity Rep 3	Average SnToxA sensitivity	SnTox1 sensitivity Rep 1	SnTox1 sensitivity Rep 2	SnTox1 sensitivity Rep 3	Average SnTox1 sensitivity	SnTox3 sensitivity Rep 1	SnTox3 sensitivity Rep 2	SnTox3 sensitivity Rep 3	Average SnTox3 sensitivity
WLA-001	-	Russia	Landrace	7	8	7	7.33333	5	6.5	7.5	6.33333	0	0	0	0	0	0	0	0	4	4	4	4
WLA-002	-	Russia	Landrace	2	7	6	5	6	3	6	5	0	0	0	0	2.5	2.5	3	2.66667	4	4	4	4
WLA-003	-	-	-	5	7	6	6	4.5	5	7	5.5	0	0	0	0	0	0	0	0	4	3	3	3.33333
WLA-004	-	-	-	8	8	9	8.33333	7	3	7	5.66667	4	4	4	4	0	0	0	0	0	0	0	0
WLA-005	-	-	-	6	7.5	6	6.5	7	7	6	6.66667	0	0	0	0	0	0	0	0	0	0	0	0
WLA-006	-	-	-	6	4	7	5.66667	5	7.5	5	5.83333	0	0	0	0	0	0	0	0	0	0	0	0
WLA-008	-	-	-	9	7	8.5	8.16667	7	6.5	7	6.83333	0	0	0	0	0	0	0	0	4	4	4	4
WLA-009	-	-	-	4	4	7.5	5.16667	7	4	3	4.66667	0	0	0	0	0	0	0	0	0	0	0	0
WLA-010	-	-	-	8	5	7.5	6.83333	3	4	4.5	3.83333	0	0	0	0	0	0	0	0	4	4	4	4
WLA-011	-	-	-	5	5	4	4.66667	3	5	5	4.33333	0	0	0	0	0	0	0	0	4	4	4	4
WLA-012	-	-	-	6	8.5	6	6.83333	8.5	8.5	7	8	0	0	0	0	0	0	0	0	4	4	4	4
WLA-013	-	-	-	3	7	2	4	7	7	7	7	0	0	0	0	0	0	0	0	4	4	4	4
WLA-014	-	-	-	7.5	9	8.5	8.33333	7	4	7	6	4	4	4	4	3.5	1.5	3.5	2.83333	4	4	4	4
WLA-015	-	-	-	6	9	6	7	6.5	8.5	8.5	7.83333	4	4	4	4	0	0	0	0	0	0	0	0
WLA-016	-	-	-	8	6.5	7.5	7.33333	5	3	6	4.66667	0	0	0	0	0	0	0	0	1	1	1	1
WLA-018	1958	Kazakhstan	Landrace	8	6	5	6.33333	6	4	3	4.33333	0	0	0	0	1	1	1	1	0	0	0	0
WLA-019	1959	China	Landrace	7	6	5	6	5	3	4	4	4	4	4	4	2	2.5	2	2.16667	0	0	0	0
WLA-020	1959	China	Landrace	7	7.5	4	6.16667	4	4.5	7	5.16667	0	0	0	0	4	4	3	3.66667	4	4	4	4
WLA-021	1961	India	Landrace	7.5	7	2	5.5	6	7.5	6.5	6.66667	0	0	0	0	0	0	0	0	4	3	3	3.33333
WLA-022	1961	India	Landrace	8.5	4	7.5	6.66667	7	5	6	6	0	0	0	0	0	0	0	0	4	4	4	4
WLA-023	1960	Sudan	Landrace	5	8	7	6.66667	3.5	3	3	3.16667	0	0	0	0	3	3	3	3	4	4	4	4
WLA-024	1960	Sudan	Landrace	5	7.5	8.5	7	7	7.5	7	7.16667	0	0	0	0	0	0	0	0	4	4	4	4
WLA-025	1960	Sudan	Landrace	8	7	7.5	7.5	7.5	7.5	5	6.66667	0	0	0	0	0	0	0	0	4	4	4	4
WLA-026	1960	Sudan	Landrace	7	8	7.5	7.5	7	7	7	7	4	4	4	4	0	0	-	0	4	4	4	4
WLA-027	1969	Sudan	Landrace	6	2	5.5	4.5	6.5	5	4	5.16667	4	4	4	4	2	2.5	2.5	2.33333	4	4	4	4
WLA-028	1928	India	Landrace	3	7.5	8.5	6.33333	6.5	6	5.5	6	4	4	4	4	0	0	0	0	0	0	0	0
WLA-029	1934	India	Landrace	8.5	9	8	8.5	8	4.5	7	6.5	4	4	4	4	3	4	4	3.66667	4	4	4	4
WLA-030	1934	India	Landrace	8	6.5	7	7.16667	3	3	3.3	3.1	0	0	0	0	0	0	0	0	4	4	4	4
WLA-031	1934	India	Landrace	8	7	8	7.66667	6	6	5.5	5.83333	4	4	4	4	4	4	4	4	0	0	0	0
WLA-032	1934	India	Landrace	7	8	8	7.66667	7	6	7	6.66667	0	0	0	0	0	0	0	0	4	4	4	4
WLA-033	1936	India	Landrace	8.5	8.5	9	8.66667	5	4	5.5	4.83333	4	4	4	4	0	0	0	0	4	4	4	4
WLA-034	1936	India	Landrace	8.5	8	8.5	8.33333	6	7	5.5	6.16667	4	4	4	4	1	1	1	1	4	4	4	4
WLA-035	1936	India	Landrace	7.5	8	8.5	8	6.5	6	7	6.5	0	0	0	0	3	3	0	2	4	4	4	4
WLA-036	1936	Pakistan	Landrace	3	7	2	4	6	6.5	6	6.16667	4	4	4	4	0	0	0	0	0	0	0	0
WLA-037	1936	India	Landrace	6	6	8	6.66667	5.5	7.5	8.5	7.16667	4	4	4	4	0	0	0	0	4	4	4	4
WLA-038	1936	India	Landrace	5	8.5	5	6.16667	6	3	6	5	4	4	4	4	0	0	0	0	0	0	0	0
WLA-039	1936	India	Landrace	3	8	4	5	3	4	3	3.33333	0	0	0	0	0	0	0	0	4	4	4	4
WLA-040	1936	India	Landrace	3	3	4	3.33333	5	4	5	4.66667	4	4	4	4	0	0	0	0	0	0	0	0
WLA-041	1936	India	Landrace	8	9	8	8.33333	6.5	7	8.5	7.33333	4	4	4	4	1	1	1	1	4	4	4	4
WLA-042	1936	India	Landrace	9	8	9	8.66667	5.5	6	8	6.5	4	4	4	4	3	3	3	3	2.5	2.5	2.5	2.5
WLA-043	1936	Pakistan	Landrace	8.5	4	8	6.83333	5	4	4	4.33333	0	0	0	0	0	0	0	0	0	0	0	0
WLA-044	1936	Pakistan	Landrace	7	2	4	4.33333	7	5	5	5.66667	4	4	4	4	0	0	0	0	4	4	4	4
WLA-045	1936	Pakistan	Landrace	4	6	6.5	5.5	4	6.5	5	5.16667	4	4	4	4	0	0	0	0	0	0	0	0
WLA-046	1936	Pakistan	Landrace	6	5	7	6	5	4	5	4.66667	4	4	4	4	0	0	0	0	4	4	4	4
WLA-047	1936	Pakistan	Landrace	3	4	3	3.33333	5	5.5	3.5	4.66667	4	4	4	4	0	0	0	0	0	0	0	0
WLA-048	1936	Pakistan	Landrace	2	2	2	2	3.5	3	3.5	3.33333	4	4	4	4	0	0	0	0	0	0	0	0
WLA-049	1936	India	Landrace	6	6	7	6.33333	6	4	5	5	4	4	4	4	0	0	0	0	0	0	0	0
WLA-050	1936	India	Landrace	7.5	8	7	7.5	6	6.5	6	6.16667	4	4	4	4	3.5	3.5	3	3.33333	0	0	0	0
WLA-051	1936	India	Landrace	5	6	3	4.66667	3	5	7.5	5.16667	4	4	4	4	1	1	0	0.666667	4	4	4	4
WLA-052	1936	India	Landrace	8	7.5	5	6.83333	3	5	6	4.66667	4	4	4	4	2	1	1	1.33333	4	4	4	4
WLA-053	1936	India	Landrace	8	8.5	8	8.16667	5.5	6	3.5	5	4	4	4	4	2.5	2.5	2.5	2.5	4	4	4	4
WLA-054	1936	India	Landrace	8.5	-	8	8.25	5.5	6	6.5	6	4	4	4	4	3	3	3	3	4	4	4	4
WLA-055	1936	Pakistan	Landrace	8	8	7	7.66667	3	3	5	3.66667	0	0	0	0	2.5	2.5	2.5	2.5	4	4	4	4
WLA-056	1936	Pakistan	Landrace	6	5	8.5	6.5	6	5	4	5	0	0	0	0	4	4	3	3.66667	4	4	4	4
WLA-057	1936	India	Landrace	4	5	5	4.66667	5	5	4	4.66667	0	0	0	0	4	3	3	3.33333	0	0	0	0
WLA-058	1936	India	Landrace	8.5	7	7.5	7.66667	4	4	6	4.66667	4	4	4	4	4	4	4	4	4	4	4	4
WLA-059	1936	India	Landrace	8	7	8.5	7.83333	6.5	7	7.5	7	4	4	4	4	4	3	2.5	3.16667	4	4	4	4
WLA-060	1936	India	Landrace	8	8	4	6.66667	8	7.5	6.5	7.33333	4	4	4	4	3	0	0	1	4	4	4	4
WLA-061	1936	India	Landrace	4	8	5	5.66667	4.5	5.5	5.5	5.16667	4	4	4	4	0	0	0	0	4	4	4	4
WLA-062	1936	India	Landrace	8	9	8	8.33333	9	6	7	7.33333	0	0	0	0	4	4	4	4	4	4	4	4
WLA-063	1936	Pakistan	Landrace	6	9	8.5	7.83333	5	4	5	4.66667	4	4	4	4	3	3	2	2.66667	0	0	0	0
WLA-064	1936	Pakistan	Landrace	7	8	7.5	7.5	4	4	2	3.33333	4	4	4	4	2	3	2.5	2.5	3	3	2.5	2.83333
WLA-065	-	Armenia	Landrace	5	6	8	6.33333	2	2	4.5	2.83333	4	4	4	4	4	4	4	4	4	4	4	4
WLA-066	-	Armenia	Landrace	5	4	6	5	4.5	2	3	3.16667	0	0	0	0	3.5	3.5	3.5	3.5	0	4	4	2.66667
WLA-067	-	-	-	7.5	8	6	7.16667	4	3.5	3	3.5	4	4	4	4	3	3	3	3	4	4	4	4
WLA-068	1927	Portugal	Landrace	7	7	5	6.33333	6	7	4	5.66667	4	4	4	4	1	1	1	1	4	4	4	4
WLA-069	1927	Portugal	Landrace	8	7.5	8.5	8	7	7.5	7.5	7.33333	4	4	4	4	0	0	0	0	0	0	0	0
WLA-070	1922	Spain	Landrace	6.5	8.5	8	7.66667	4.5	3	4	3.83333	0	0	0	0	3	3	3	3	0	0	0	0
WLA-071	1922	Spain	Landrace	7	3	5	5	3	5	3	3.66667	0	0	0	0	0	0	0	0	4	4	4	4
WLA-072	1922	Portugal	Landrace	6	7.5	2	5.16667	7.5	5	5	5.83333	4	4	4	4	0	0	0	0	4	4	4	4
WLA-073	1922	Spain	Landrace	9	9	7	8.33333	7.5	7	6.5	7	4	4	4	4	3.5	3.5	3.5	3.5	0	0	0	0
WLA-074	1922	China	Landrace	7	3	7	5.66667	3	3	3	3	0	0	0	0	0	0	0	0	4	4	4	4
WLA-076	1927	Burma	Landrace	7	8	4	6.33333	4	5.5	5.5	5	4	4	4	4	0	0	0	0	4	4	4	4
WLA-077	1926	Russia	Landrace	7	5	9	7	6	6.5	6	6.16667	0	0	0	0	0	0	0	0	4	4	4	4
WLA-078	1928	Russia	Cultivar	7	7	8	7.33333	3	3	4	3.33333	4	4	4	4	3	0	3.5	2.16667	4	4	4	4
WLA-079	1934	Russia	Landrace	4	6	8	6	7.5	7.5	7	7.33333	4	4	4	4	0	0	0	0	0	1.5	2.5	1.33333
WLA-081	1937	Tajikistan	Landrace	6	6.5	5	5.83333	5	6	5.5	5.5	0	0	0	0	0	0	0	0	4	4	4	4
WLA-082	1940	Russia	Cultivar	7.5	8	9	8.16667	7.5	7	6	6.83333	4	4	4	4	4	4	3.5	3.83333	4	4	4	4
WLA-083	1959	Mexico	Cultivar	6	4	6	5.33333	6	7	7	6.66667	4	4	4	4	0	0	0	0	4	4	4	4
WLA-084	1960	Russia	Cultivar	5	6	7.5	6.16667	6.5	6	7	6.5	4	4	4	4	0	0	0	0	0	0	0	0
WLA-085	1965	Afghanistan	Landrace	4	7	6	5.66667	5	6.5	7	6.16667	0	0	0	0	2	2	2	2	4	4	4	4
WLA-086	1967	Russia	Cultivar	7	5	7.5	6.5	6	5	4.5	5.16667	0	0	0	0	0	0	0	0	4	4	4	4
WLA-087	1990	Russia	Breeding line	7	4	9	6.66667	3	7	7.5	5.83333	4	4	4	4	0	0	0	0	4	4	4	4
WLA-088	1925	Afghanistan	Landrace	7	5	8	6.66667	4	4	5	4.33333	0	0	0	0	4	3.5	4	3.83333	4	4	4	4
WLA-089	1926	Turkey	Landrace	-	-	-	-	-	-	-	-	4	4	4	4	0	0	0	0	4	4	4	4
WLA-090	1946	Turkmenistan	Landrace	8	7	8	7.66667	4	3	3	3.33333	4	4	4	4	0	1	2	1	4	4	4	4
WLA-091	1952	Russia	Cultivar	5	4	6.5	5.16667	2	5	2	3	4	4	4	4	0	0	0	0	0	0	0	0
WLA-092	1955	Kazakhstan	Cultivar	6	7.5	4	5.83333	6	4	6	5.33333	0	0	0	0	0	0	0	0	4	4	4	4
WLA-093	1956	Kazakhstan	Cultivar	8.5	8.5	8.5	8.5	7.5	8	7.5	7.66667	0	0	0	0	4	4	3	3.66667	1	3	3	2.33333
WLA-094	1956	Brazil	Cultivar	6	8.5	8.5	7.66667	3	6	3	4	4	4	4	4	3	3	2.5	2.83333	4	4	4	4
WLA-096	1954	China	Landrace	8.5	5	8	7.16667	4	5	6	5	0	0	0	0	0	0	0	0	4	4	4	4
WLA-103	1981	Russia	Cultivar	8.5	7	8.5	8	7.5	7.5	6	7	0	0	0	0	1	0.5	0	0.5	4	4	4	4
WLA-104	1978	Russia	Cultivar	3	2	5	3.33333	7	5	4	5.33333	0	0	0	0	0	0	0	0	0	0	0	0
WLA-105	1977	Ukraine	Cultivar	5	6	6	5.66667	6.5	5	6.5	6	0	0	0	0	0	0	0	0	4	4	4	4
WLA-106	1979	Ukraine	Cultivar	7	6	2	5	7	6	7	6.66667	0	0	0	0	1	1	1	1	4	4	4	4
WLA-107	1977	Russia	Cultivar	6.5	7	7	6.83333	4	7	6.5	5.83333	0	0	0	0	0	0	0	0	0	0	0	0
WLA-108	1980	Russia	Cultivar	7	8.5	7.5	7.66667	7	7	6	6.66667	4	4	4	4	0	0	0	0	0	0	0	0
WLA-109	1980	Russia	Cultivar	5	3	6	4.66667	5	4.5	5	4.83333	0	0	0	0	0	0	0	0	4	4	4	4
WLA-110	1978	Russia	Cultivar	3	4	4	3.66667	4	4	3	3.66667	0	0	0	0	0	0	0	0	0	0	0	0
WLA-111	1977	Russia	Cultivar	6	5.5	6.5	6	8	7	7	7.33333	0	0	0	0	0	0	0	0	0	0	2	0.666667
WLA-112	1979	Russia	Cultivar	8	6	8	7.33333	7	6	7	6.66667	0	0	0	0	0	0	0	0	4	4	4	4
WLA-113	-	Armenia	Landrace	3	2	8.5	4.5	5	4	4	4.33333	4	4	4	4	0	0	0	0	0	0	0	0
WLA-114	-	Azerbaijan	-	7	6	2	5	7	8.5	8	7.83333	4	4	4	4	0	0	0	0	4	4	4	4
WLA-115	-	Azerbaijan	-	2	2	2	2	4	3	3	3.33333	0	0	0	0	0	0	0	0	0	0	0	0
WLA-117	-	Azerbaijan	-	8	2	2	4	3	5	2	3.33333	4	4	4	4	0	0	0	0	4	4	4	4
WLA-118	-	Russia	Landrace	2	3	5	3.33333	3	2	2	2.33333	0	0	0	0	0	0	0	0	0	0	0	0
WLA-122	-	Russia	-	5	4	7.5	5.5	2	5.5	6	4.5	0	0	0	0	2.5	2.5	2	2.33333	4	4	4	4
WLA-123	-	Russia	-	4	6	8	6	4	3	4	3.66667	4	4	4	4	3.5	3.5	4	3.66667	4	4	4	4
WLA-124	-	Russia	-	4	4	5	4.33333	5	4	7	5.33333	0	0	0	0	0	0	0	0	0	0	0	0
WLA-125	-	Russia	-	2	3	2	2.33333	5	3	4	4	0	0	0	0	0	0	0	0	0	0	0	0
WLA-126	-	Russia	-	8.5	8.5	8.5	8.5	6	6	5	5.66667	0	0	0	0	3.5	3.5	4	3.66667	0	0	0	0
WLA-129	-	-	-	7	7	5	6.33333	5	6.5	3	4.83333	0	0	0	0	0	0	0	0	0	0	0	0
WLA-130	-	Ukraine	Landrace	9	8	8	8.33333	8.5	-	7	7.75	4	4	4	4	0	0	0	0	0	0	0	0
WLA-131	-	Russia	Landrace	7.5	5	4	5.5	6	7.5	6	6.5	0	0	0	0	3	4	3	3.33333	0	0	0	0
WLA-132	-	Russia	Landrace	7	6	6	6.33333	5.5	6.5	5	5.66667	4	4	4	4	0	0	0	0	4	4	4	4
WLA-133	-	-	-	6.5	7.5	7	7	3	4	3	3.33333	4	4	4	4	3.5	3.5	3	3.33333	0	0	0	0
WLA-134	-	-	-	4	6	5	5	2	2	2	2	4	4	4	4	3	2.5	2	2.5	4	4	4	4
WLA-135	1924	Russia	Cultivar	3	4	2	3	4.5	4	6.5	5	0	0	0	0	0	4	0	1.33333	0	0	0	0
WLA-136	-	-	-	8	7.5	7	7.5	5	7	6	6	4	4	4	4	0	4	4	2.66667	4	4	4	4
WLA-137	-	-	-	9	8.5	8	8.5	7	7	7	7	0	0	0	0	4	4	3.5	3.83333	4	4	4	4
WLA-139	-	-	-	7	3	7.5	5.83333	2	2	4	2.66667	4	4	4	4	0	2	0	0.666667	4	4	4	4
WLA-140	-	-	-	3	2	2	2.33333	4	3	5.5	4.16667	0	0	0	0	0	0	0	0	0	0	0	0
WLA-141	-	-	-	8.5	6.5	6	7	4	8	4	5.33333	0	0	0	0	0	0	0	0	4	4	4	4
WLA-142	1941	USA	Cultivar	3	2	5	3.33333	6	6	4	5.33333	4	4	4	4	0	0	0	0	0	0	0	0
WLA-143	1941	USA	Cultivar	2	4	3	3	5	4	5	4.66667	0	0	0	0	0	0	0	0	0	0	0	0
WLA-144	-	-	-	4	8	7	6.33333	2	3	5	3.33333	4	4	4	4	4	4	3	3.66667	4	4	4	4
WLA-145	1936	Pakistan	Landrace	8	7	7	7.33333	7	6.5	7	6.83333	4	4	4	4	3	3	2	2.66667	3	4	4	3.66667
WLA-146	1936	Pakistan	Landrace	8	9	8.5	8.5	6.5	7	8	7.16667	0	0	0	0	2	2	1.5	1.83333	2	3	3	2.66667
WLA-147	1936	Pakistan	Landrace	9	8.5	9	8.83333	5	5	5	5	0	0	0	0	3	3	3	3	4	4	4	4
WLA-148	1936	Pakistan	Landrace	6	8.5	8.5	7.66667	5	4	6	5	4	4	4	4	3	4	3.5	3.5	4	4	4	4
WLA-149	1936	Pakistan	Landrace	9	8.5	8.5	8.66667	5	4	6	5	0	0	0	0	4	4	4	4	4	4	4	4
WLA-150	1936	Pakistan	Landrace	8.5	8.5	6	7.66667	6.5	3	4	4.5	4	4	4	4	2	3	2.5	2.5	0	0	0	0
WLA-151	1936	Pakistan	Landrace	8.5	8	9	8.5	8.5	9	7.5	8.33333	4	4	4	4	4	4	4	4	4	4	4	4
WLA-152	1936	Pakistan	Landrace	8.5	3	8.5	6.66667	8	7	8.5	7.83333	0	0	0	0	3.5	3.5	3.5	3.5	3	2.5	2.5	2.66667
WLA-153	1936	Pakistan	Landrace	7.5	6	9	7.5	3	8.5	7	6.16667	4	4	4	4	3	2.5	2.5	2.66667	4	4	4	4
WLA-154	1936	Pakistan	Landrace	7.5	8	8.5	8	6	4	4	4.66667	0	0	0	0	2.5	3	3	2.83333	0	0	0	0
WLA-155	1936	Pakistan	Landrace	9	9	9	9	7.5	2	2	3.83333	4	4	4	4	3	3.5	3.5	3.33333	4	4	4	4
WLA-156	1937	Tajikistan	Landrace	8.5	7	8	7.83333	-	6	7	6.5	4	4	4	4	3	3.5	3.5	3.33333	4	4	4	4
WLA-157	1938	Kazakhstan	Landrace	6.5	7	6	6.5	4	2	2	2.66667	0	0	0	0	2.5	2.5	0	1.66667	4	4	4	4
WLA-158	1948	Kazakhstan	Landrace	8	8.5	7.5	8	7.5	7.5	8	7.66667	0	0	0	0	0	0	0	0	4	4	4	4
WLA-159	1948	Tajikistan	Landrace	7	3.5	3	4.5	5	3	3	3.66667	0	0	0	0	3	3	3	3	4	4	4	4
WLA-160	1948	Turkmenistan	Landrace	8	7	6	7	5.5	3.5	5	4.66667	4	4	4	4	2.5	2.5	2.5	2.5	4	4	4	4
WLA-163	-	-	-	3	3	8	4.66667	3	4	3	3.33333	0	0	0	0	0	0	0	0	4	4	4	4
WLA-165	-	-	-	6	7	2	5	3	4	5	4	4	4	4	4	0	0	0	0	4	4	4	4
WLA-168	-	-	-	2	5	2	3	4	5	4.5	4.5	0	0	0	0	0	0	0	0	0	0	0	0
WLA-170	-	-	-	3	4	7	4.66667	4.5	4	4.5	4.33333	4	0	0	1.33333	0	0	0	0	0	0	0	0
WLA-171	-	Russia	Landrace	8	5	3	5.33333	5.5	6.5	7	6.33333	4	4	4	4	0	0	0	0	4	4	4	4
WLA-176	-	-	-	8	3	3	4.66667	4	3	3	3.33333	0	0	0	0	0	0	0	0	0	0	0	0
WLA-180	-	-	-	8	4	3	5	6.5	8	7.5	7.33333	4	4	4	4	0	0	0	0	0	0	0	0
WLA-183	-	-	-	3	7	3	4.33333	4.5	5.5	4	4.66667	4	4	4	4	0	0	0	0	0	0	0	0
WLA-184	-	-	-	6.5	3	3	4.16667	4	5	4	4.33333	4	4	4	4	0	0	0	0	0	0	0	0
WLA-186	-	-	-	7	7	5	6.33333	6	4	5.5	5.16667	0	0	0	0	0	0	0	0	4	4	4	4
WLA-187	-	-	-	-	-	-	-	-	-	-	-	0	0	0	0	0	0	0	0	0	0	0	0
WLA-190	-	-	-	7	4	7	6	5	4	4	4.33333	0	0	0	0	0	0	0	0	4	4	4	4
WLA-191	-	-	-	3	4	6	4.33333	9	6	6	7	4	4	4	4	0	0	0	0	0	0	0	0
WLA-193	-	-	-	6	4	7	5.66667	4	4	4	4	0	0	0	0	0	0	0	0	4	4	4	4
WLA-194	-	-	-	7	3	5	5	6	7	5	6	4	4	4	4	0	0	0	0	0	0	0	0
WLA-195	-	-	-	7	5	6	6	8.5	7	8.5	8	4	4	4	4	0	0	0	0	0	0	0	0
WLA-197	-	-	-	6.5	9	8.5	8	6	6	6	6	4	4	4	4	2	2	2	2	4	4	4	4
WLA-198	-	-	-	4	7.5	7	6.16667	6	4	4	4.66667	4	4	4	4	0	0	0	0	4	4	4	4
WLA-199	-	-	-	7.5	7.5	6.5	7.16667	6	7	7	6.66667	4	4	4	4	0	0	0	0	4	4	4	4
WLA-200	-	-	-	7	7	7.5	7.16667	8	4	8.5	6.83333	0	0	0	0	2	2	3	2.33333	4	4	4	4
WLA-201	-	-	-	2	7	8.5	5.83333	7	5.5	5	5.83333	0	0	0	0	0	0	0	0	4	4	4	4
WLA-202	-	-	-	9	7	8.5	8.16667	9	6	9	8	4	4	4	4	0	0	0	0	4	4	4	4
WLA-203	-	-	-	4	3	6	4.33333	3	4	3	3.33333	4	4	4	4	0	0	0	0	4	4	4	4
WLA-204	-	-	-	3	7	6	5.33333	3	3	3	3	0	0	0	0	1	1	0	0.666667	4	4	4	4
WLA-205	-	-	-	5	8	7	6.66667	7	8	7	7.33333	4	4	4	4	0	0	0	0	4	4	4	4
WLA-207	-	-	-	-	-	-	-	-	-	-	-	4	4	4	4	0	0	0	0	4	4	4	4
WLA-208	-	-	-	6	3	6	5	5	5	4	4.66667	0	0	0	0	0	0	0	0	4	4	4	4
WLA-209	1936	Pakistan	Landrace	8	8	7	7.66667	4.5	3.5	4	4	4	4	4	4	3	3	4	3.33333	4	4	4	4
WLA-210	1936	Pakistan	Landrace	8.5	4	7	6.5	5.5	7	5	5.83333	4	4	4	4	3	3	3	3	0	0	0	0
WLA-211	1936	Pakistan	Landrace	8	8	8.5	8.16667	9	5.5	9	7.83333	0	0	0	0	3	4	3	3.33333	4	4	4	4
WLA-212	1936	India	Landrace	9	9	8.5	8.83333	8	7.5	8.5	8	0	0	0	0	3	3	3	3	2.5	2.5	2.5	2.5
WLA-213	1936	India	Landrace	8	8	6	7.33333	5	7.5	8	6.83333	4	4	4	4	3	3	3.5	3.16667	4	4	4	4
WLA-214	1936	Pakistan	Landrace	7	6	8.5	7.16667	5	2	6	4.33333	4	4	4	4	3	3	-	3	4	3	2	3
WLA-215	1936	Pakistan	Landrace	7	7	8	7.33333	6	6	6	6	0	0	0	0	3	3.5	3.5	3.33333	4	4	4	4
WLA-216	1936	India	Landrace	8.5	6	8	7.5	3	5	4	4	4	4	4	4	3	4	4	3.66667	4	4	4	4
WLA-217	1936	India	Landrace	7	6.5	7	6.83333	4.5	3	6.5	4.66667	4	4	4	4	2	2	1.5	1.83333	0	0	0	0
WLA-218	1936	India	Landrace	6.5	8	9	7.83333	7	7.5	5.5	6.66667	0	0	0	0	0	1	0	0.333333	4	4	4	4
WLA-219	1981	-	Cultivar	7	8.5	8.5	8	6.5	5	5	5.5	0	0	0	0	0	0	0	0	4	4	4	4
WLA-221	1978	Ukraine	Cultivar	-	-	-	-	-	-	-	-	4	4	4	4	0	0	0	0	0	0	0	0
WLA-222	1989	Russia	Cultivar	6	7	3	5.33333	3	3	3	3	0	0	0	0	0	0	0	0	0	0	0	0
WLA-223	1977	Kazakhstan	Breeding line	8.5	8	4	6.83333	5	6	7	6	0	0	0	0	0	0	0	0	0	0	0	0
WLA-224	1978	Uzbekistan	Breeding line	2	8.5	8.5	6.33333	7.5	7.5	4	6.33333	4	4	4	4	0	0	0	0	4	4	4	4
WLA-225	1948	Kyrgyzstan	Landrace	6	7	8	7	4	3	5.5	4.16667	4	4	4	4	3	3.5	3.5	3.33333	0	0	0	0
WLA-226	-	Indonesia	-		4	6	5	2	3	3	2.66667	4	4	4	4	2	0	0	0.666667	3	3	3	3
WLA-227	-	Armenia	Breeding line	7	6	8	7	3	5	3	3.66667	4	4	-	4	3	3	3	3	4	4	4	4
WLA-228	-	Ukraine	Landrace	3	3	7	4.33333	3	2	3	2.66667	4	4	4	4	4	4	4	4	0	0	0	0
WLA-231	-	Armenia	Landrace	3	3	3	3	5	6	5	5.33333	0	0	0	0	0	0	0	0	4	4	4	4
WLA-232	-	Armenia	Landrace	7	7.5	6	6.83333	5.5	5	5	5.16667	4	4	4	4	3	4	3	3.33333	4	4	4	4
WLA-233	-	Armenia	Landrace	4	5	4	4.33333	7.5	7.5	3	6	0	0	4	1.33333	0	0	0	0	0	0	0	0
WLA-234	-	Armenia	Landrace	2	2	6	3.33333	3	3	2	2.66667	0	0	0	0	0	0	0	0	0	0	0	0
WLA-235	-	Kyrgyzstan	-	8	7	7	7.33333	7	3	5	5	0	0	0	0	0	0	0	0	0	0	0	0
WLA-236	-	Uzbekistan	Landrace	6	4	6	5.33333	4	3	4	3.66667	4	4	4	4	0	0	2.5	0.833333	4	4	4	4
WLA-237	-	Turkmenistan	-	3	7.5	3	4.5	3	2	3	2.66667	4	4	4	4	0	0	0	0	4	4	4	4
WLA-238	-	Ukraine	Landrace	8.5	8	8	8.16667	3	4	4	3.66667	0	0	0	0	3	3	3	3	0	0	0	0
WLA-241	-	-	-	2	5	7	4.66667	4	5	5	4.66667	0	0	0	0	1	1	2	1.33333	0	0	0	0
WLA-242	-	Russia	Landrace	5	4	8.5	5.83333	-	7.5	7	7.25	0	0	0	0	0	0	0	0	0	0	0	0
WLA-243	-	Russia	Landrace	5	7.5	3	5.16667	4	5	5	4.66667	4	4	4	4	3	2.5	1	2.16667	0	0	0	0
WLA-246	-	Ukraine	Landrace	5	7	8.5	6.83333	3.5	3.5	6	4.33333	4	4	4	4	0	0	0	0	4	4	4	4
WLA-247	-	Kazakhstan	Landrace	8	8.5	8.5	8.33333	6.5	5	4.5	5.33333	4	4	4	4	3	3	3	3	2.5	2.5	2.5	2.5
WLA-248	-	Kazakhstan	-	5	4	5	4.66667	5.5	7	5	5.83333	4	4	4	4	0	0	0	0	0	0	0	0
WLA-249	-	Armenia	Landrace	9	6	7	7.33333	5	6	5.5	5.5	0	0	0	0	0	1	1.5	0.833333	4	0	0	1.33333
WLA-250	-	Azerbaijan	Breeding line	4	6.5	6.5	5.66667	3.5	3	5	3.83333	4	4	4	4	0	0	0	0	4	4	4	4
WLA-251	-	-	-	7	8	8.5	7.83333	6.5	7.5	6.5	6.83333	0	0	0	0	4	4	4	4	4	4	4	4
WLA-252	-	-	-	7	8	6	7	3.5	3	3	3.16667	4	4	4	4	4	4	3	3.66667	0	0	0	0
WLA-253	-	-	-	6	3	2	3.66667	7	4	5	5.33333	0	0	0	0	0	0	0	0	3	3	3	3
WLA-254	-	-	-	7.5	8.5	6	7.33333	7.5	6	7	6.83333	4	4	4	4	0	0	0	0	4	4	4	4
WLA-255	-	-	-	6	4	7	5.66667	6	4.5	6.5	5.66667	4	4	4	4	0	0	0	0	0	0	0	0
WLA-256	-	-	-	7	7	7.5	7.16667	6	6	4	5.33333	4	4	4	4	2.5	2.5	3	2.66667	0	0	0	0
WLA-257	-	-	-	7.5	7	8.5	7.66667	6	5	4	5	4	4	4	4	3	2.5	3	2.83333	0	0	0	0
WLA-258	-	-	-	4	5	6	5	5.5	6	7	6.16667	4	4	4	4	0	0	0	0	4	4	4	4
WLA-259	-	-	-	3	7.5	6	5.5	3.5	4	5	4.16667	0	0	0	0	0	0	0	0	0	0	0	0
WLA-260	-	-	-	3	3	6	4	5	4	5	4.66667	0	0	0	0	0	0	0	0	4	4	4	4
WLA-261	-	-	-	7.5	7.5	8.5	7.83333	6.5	3	4	4.5	4	4	4	4	3	3	3	3	4	4	4	4
WLA-262	-	-	-	7.5	6	8.5	7.33333	7	5	7	6.33333	4	4	4	4	0	0	0	0	4	4	4	4
WLA-263	-	-	-	8	6	7	7	6	7.5	6.5	6.66667	0	0	0	0	0	0	0	0	4	4	4	4
WLA-265	-	-	-	7	8	5	6.66667	4	5	5	4.66667	4	4	4	4	4	4	3.5	3.83333	4	4	4	4
WLA-266	-	Sweden	-	3	3	7	4.33333	4	5	7	5.33333	0	0	0	0	0	0	0	0	0	0	0	0
WLA-268	-	-	-	8.5	7	8	7.83333	6	6	7	6.33333	0	0	0	0	0	0	0	0	0	0	0	0
WLA-269	-	-	-	5	8	8	7	7	4.5	5	5.5	4	4	4	4	3.5	4	3.5	3.66667	4	4	4	4
WLA-270	-	-	-	3	5	2	3.33333	4	3.5	4	3.83333	0	0	0	0	0	0	0	0	0	0	0	0
WLA-271	-	-	-	7	8	7.5	7.5	6.5	6.5	6	6.33333	4	4	4	4	0	0	0	0	4	4	4	4
WLA-273	-	-	-	8	8.5	8.5	8.33333	6	3	7	5.33333	0	0	0	0	0	0	0	0	4	4	4	4
WLA-274	1946	Russia	Landrace	8.5	8	8	8.16667	2	2	3	2.33333	4	4	4	4	3.5	3	3	3.16667	4	4	4	4
WLA-277	1933	Kazakhstan	Cultivar	3	5	7	5	6	6.5	7	6.5	0	0	0	0	0	0	0	0	0	0	0	0
WLA-279	1938	Kazakhstan	Landrace	-	-	-	-	-	-	-	-	0	0	0	0	4	3	4	3.66667	4	4	4	4
WLA-280	1963	Russia	Cultivar	7	6	4	5.66667	4	2	3	3	0	0	0	0	3	0	0	1	0	0	0	0
WLA-283	-	-	-	6.5	6.5	5	6	6	4	4	4.66667	0	0	0	0	1.5	1	1	1.16667	0	0	0	0
WLA-285	-	-	-	4	7	6	5.66667	3	7	7.5	5.83333	4	4	4	4	0	0	0	0	0	0	0	0
WLA-286	-	India	-	7	8	8	7.66667	6	6.5	5	5.83333	0	0	0	0	0	0	0	0	4	4	4	4
WLA-287	-	Pakistan	-	7	8	7	7.33333	6	5	6	5.66667	0	0	0	0	1	1	1	1	2.5	2.5	2.5	2.5
WLA-288	-	Pakistan	-	7.5	8	7.5	7.66667	6	7.5	4	5.83333	0	0	0	0	4	4	4	4	4	4	4	4
WLA-289	-	India	-	9	8	7	8	6	5.5	6	5.83333	0	0	0	0	3	3	3	3	2.5	2.5	2	2.33333
WLA-290	-	India	-	7	7	9	7.66667	6.5	3.5	6.5	5.5	4	4	4	4	4	4	4	4	4	2.5	4	3.5
WLA-291	-	Russia	-	6	8	2	5.33333	5	5	5	5	0	0	0	0	0	0	0	0	4	4	4	4
WLA-292	-	Russia	-	4	8	8	6.66667	7	6	7	6.66667	0	0	0	0	0	0	0	0	4	4	4	4
WLA-293	-	Ukraine	-	2	3	3	2.66667	3	4.5	3	3.5	0	0	0	0	0	0	0	0	0	0	0	0
WLA-294	1928	USA	Cultivar	7.5	8	7.5	7.66667	7	7	7	7	0	0	0	0	0	0	0	0	0	0	0	0
WLA-296	1950	Georgia	Landrace	3	6	8.5	5.83333	4	5.5	5.5	5	4	4	4	4	0	4	0	1.33333	4	4	4	4
WLA-297	-	-	-	2	2	2	2	2	5	2	3	0	0	0	0	0	0	0	0	0	0	0	0
WLA-298	-	Russia	Landrace	-	-	-	-	-	-	-	-	0	0	0	0	0	0	0	0	4	4	4	4
WLA-299	1961	Kazakhstan	Cultivar	8	7	5	6.66667	6	6	6	6	4	4	4	4	0	0	0	0	4	4	4	4
WLA-300	1963	Chile	Cultivar	8.5	6	7	7.16667	6	6	6	6	4	4	4	4	4	4	4	4	4	4	4	4
WLA-301	1978	Russia	Breeding line	8	7	7	7.33333	8	6	6	6.66667	0	0	0	0	0	0	0	0	0	0	0	0
WLA-302	1978	Russia	Breeding line	7	7.5	7.5	7.33333	7	7	6.5	6.83333	0	0	0	0	0	0	0	0	2.5	2	-	2.25
WLA-303	1986	Russia	Breeding line	4	4	3	3.66667	4	5	6	5	0	0	0	0	0	0	0	0	0	0	0	0
WLA-304	1990	Russia	Breeding line	7	5	4	5.33333	5	6	3	4.66667	0	0	0	0	0	0	0	0	0	0	0	0
WLA-305	1961	Iraq	Landrace	9	9	9	9	5	8.5	8	7.16667	0	0	0	0	3	3	3	3	4	4	4	4
WLA-306	1976	Iraq	Landrace	8.5	8.5	9	8.66667	5	7.5	4	5.5	0	0	0	0	3	3	3	3	4	4	4	4
WLA-307	1922	Iraq	Landrace	7	9	8	8	3	3.5	7	4.5	0	0	0	0	3.5	3.5	3.5	3.5	4	4	4	4
WLA-308	1925	Afghanistan	Landrace	5	7	5	5.66667	3	3	4	3.33333	4	4	4	4	4	4	4	4	0	0	0	0
WLA-309	1927	Ethiopia	Landrace	3	2	4	3	5	4.5	5	4.83333	4	4	4	4	0	0	0	0	3	2	2.5	2.5
WLA-310	1930	Pakistan	Landrace	3	4	3	3.33333	2	4	4	3.33333	0	0	4	1.33333	0	0	0	0	4	4	4	4
WLA-311	1930	China	Landrace	4	3	4	3.66667	7	6	7.5	6.83333	0	0	0	0	0	0	0	0	0	0	0	0
WLA-313	1936	Pakistan	Landrace	8	7.5	8	7.83333	3	7	7	5.66667	0	0	0	0	2.5	3	4	3.16667	0	0	0	0
WLA-314	1936	Pakistan	Landrace	7	7	8	7.33333	8	4.5	4	5.5	4	4	4	4	3	2.5	1.5	2.33333	4	4	4	4
WLA-315	1926	Russia	Landrace	8	5	6	6.33333	2	2	2	2	0	0	0	0	2	2	3	2.33333	4	4	4	4
WLA-318	1961	Mongolia	Landrace	8.5	7	9	8.16667	5.5	4	7.5	5.66667	4	4	4	4	0	0	0	0	4	4	4	4
