# Supplementary material for: Novel sources of resistance to Septoria nodorum blotch in the Vavilov wheat collection identified by genome-wide association studies
Source: Theor Appl Genet. 2018 Feb 22;131(6):1223–38. doi: 10.1007/s00122-018-3073-y (PMC5945755; doi:10.1007/s00122-018-3073-y)
Supplement: Supplementary file 5 — Supplementary material 5 Supplemental data 5 Effector sensitivity of modern wheat lines from CIMMYT to ICARDA (XLSX 35 kb) [file 122_2018_3073_MOESM5_ESM.xlsx]

## Sheet: Effector score
																								Sensitivity score	Symptom
ID	PEDIGREE	SOURCE	SnToxA					SnTox1					SnTox3					Buffer control						4	Necrosis
2:CWA15	ATTILA*2/CROW/3/VEE#5/SARA//DUCULA	ICARDA	0	0	0	0	0	0	0	0	0	0	4	4	4	4	4	0	1	1	3	3		3	Chlorosis with some necrosis
3:CWA15	TILILA/MUBASHIIR-1	ICARDA	4	4	4	4	4	0	0	0	1	1	0	0	0	1	1	0	0	0	0	0		2	Chlorosis
4:CWA15	SERI.1B//KAUZ/HEVO/3/AMAD/4/KAUZ/GYS//KAUZ	ICARDA	0	0	0	0	0	0	0	0	0	0	4	4	4	4	4	0	0	0	1	1		1	Minor chlorosis
5:CWA15	KAUZ'S'/SERI/4/LFN/II58.57//PR/3/HAHN?./5/FLAG-1	ICARDA	1	1	1	1	1	0	0	0	0	0	0	0	0	0	0	0	0	0	0	0		0	No symptom
6:CWA15	SERI.1B//KAUZ/HEVO/3/AMAD/4/HXL8246/KAUZ	ICARDA	0	0	0	0	0	0	0	0	0	0	4	4	4	4	4	1	1	1	1	1
7:CWA15	SERI.1B*2/3/KAUZ*2/BOW//KAUZ/4/HUBARA-13	ICARDA	0	0	0	0	0	0	0	0	0	0	4	4	4	4	4	0	0	0	0	0
8:CWA15	ATTILA*2/RAYON//CATBIRD-1	ICARDA	0	0	0	0	0	0	0	0	0	0	0	0	0	0	0	0	0	0	0	0
9:CWA15	TILILA/MUBASHIIR-1	ICARDA	0	0	0	0	0	0	0	1	1	1	4	4	4	4	4	0	0	0	0	1
10:CWA15	HUBARA-7/4/CHEN/AEGILOPS SQUARROSA (TAUS)//BCN/3/KAUZ	ICARDA	0	0	0	0	0	0	0	0	0	0	4	4	4	4	4	0	0	0	0	0
11:CWA15	SERI.1B//KAUZ/HEVO/3/AMAD/4/KAUZ/GYS//KAUZ	ICARDA	0	0	0	0	0	0	0	0	0	0	4	4	4	4	4	0	0	1	1	1
12:CWA15	ATTILA*2/CROW/3/VEE#5/SARA//DUCULA	ICARDA	4	4	4	4	4	1	1	1	1	1	0	0	0	0	0	0	0	0	0	0
13:CWA15	SERI.1B//KAUZ/HEVO/3/AMAD*2/4/SARA 1/STAR//SW89.3064	ICARDA	0	0	0	0	0	0	0	0	0	0	4	4	4	4	4	0	0	0	0	0
14:CWA15	GIZA-168/REBWAH-2	ICARDA	4	4	4	4	4	0	0	0	0	0	4	4	4	4	4	0	0	0	0	0
15:CWA15	HUBARA-1/5/CHEN/AEGILOPS SQUARROSA (TAUS)//BCN/3/VEE#7/BOW/4/PASTOR/6/WATAN-5	ICARDA	0	0	0	0	0	0	0	0	0	0	0	0	0	0	0	0	0	0	0	0
16:CWA15	SERI.1B//KAUZ/HEVO/3/AMAD/4/HXL8246/KAUZ	ICARDA	0	0	0	0	0	0	0	0	0	0	4	4	4	4	4	0	0	0	0	0
17:CWA15	SERI.1B*2/3/KAUZ*2/BOW//KAUZ/4/HUBARA-13	ICARDA	0	0	0	0	0	0	0	0	0	0	4	4	4	4	4	0	0	0	0	0
18:CWA15	HUBARA-7/4/CHEN/AEGILOPS SQUARROSA (TAUS)//BCN/3/KAUZ	ICARDA	0	0	0	0	0	0	0	0	0	0	4	4	4	4	4	0	0	0	0	0
19:CWA15	PVN//KAUZ/PVN/4/CROC1/AE.SQUARROSSA(205)//KAUZ/3/ATTILA	ICARDA	4	4	4	4	4	0	0	0	0	0	0	0	0	0	0	0	0	0	0	0
20:CWA15	SERI.1B//KAUZ/HEVO/3/AMAD/4/KAUZ/GYS//KAUZ	ICARDA	0	0	4	4	4	0	0	0	0	0	4	4	4	4	4	0	0	0	0	0
22:CWA15	SERI.1B//KAUZ/HEVO/3/AMAD*2/4/SARA 1/STAR//SW89.3064	ICARDA	0	0	0	0	0	0	0	0	0	0	4	4	4	4	4	0	0	0	0	0
23:CWA15	ATTILA*2/RAYON//CATBIRD-1	ICARDA	0	0	0	0	0	0	0	0	0	0	0	0	0	0	0	0	0	0	0	0
24:CWA15	WEAVER/WL 3928//SW 89.3064/3/SOMAMA-3/4/BOW/PRL//BUC/3/WH576	ICARDA	0	0	0	0	0	0	0	0	0	0	4	4	4	4	4	0	0	0	0	0
25:CWA15	SERI.1B*2/3/KAUZ*2/BOW//KAUZ/4/ANGI-1/5/KABOWSH-1	ICARDA	0	3	4	4	4	0	0	0	0	0	4	4	4	4	4	0	0	0	0	0
26:CWA15	SERI.1B//KAUZ/HEVO/3/AMAD/4/HXL8246/KAUZ	ICARDA	0	0	0	0	0	0	0	0	0	0	4	4	4	4	4	0	0	0	0	0
27:CWA15	TILILA/MUBASHIIR-1	ICARDA	0	0	0	0	0	0	0	0	0	0	4	4	4	4	4	0	0	0	0	1
28:CWA15	VEE/NAC//REBWAH-19	ICARDA	0	0	0	0	0	3	3	3	3	3	4	4	4	4	4	0	0	0	0	0
29:CWA15	SERI.1B//KAUZ/HEVO/3/AMAD/4/KAUZ/GYS//KAUZ	ICARDA	0	0	0	4	4	0	0	0	0	0	4	4	4	4	4	0	0	0	0	0
30:CWA15	ATTILA*2/CROW/3/VEE#5/SARA//DUCULA	ICARDA	0	0	0	0	0	0	0	0	0	0	4	4	4	4	4	4	4	4	4	4
32:CWA15	VEE/NAC//REBWAH-19	ICARDA	0	0	0	0	0	3	3	3	3	3	4	4	4	4	4	4	4	4	4	4
33:CWA15	KAUZ//ALTAR 84/AOS 3/KAUZ/3/KATILA-1/4/CHEN/AEGILOPS SQUARROSA (TAUS)//BCN/3/KAUZ	ICARDA	0	0	0	0	0	0	0	0	0	0	0	0	0	0	0	0	0	0	0	0
35:CWA15	SERI.1B//KAUZ/HEVO/3/AMAD/4/PFAU/MILAN	ICARDA	0	0	0	0	0	0	0	0	0	0	0	0	0	0	4	0	0	0	0	0
36:CWA15	SERI.1B//KAUZ/HEVO/3/AMAD/4/KAUZ/GYS//KAUZ	ICARDA	0	0	0	0	0	0	0	0	0	0	4	4	4	4	4	4	4	4	4	4
37:CWA15	SERI.1B//KAUZ/HEVO/3/AMAD/4/ATTILA//PSN/BOW/3/ATTILA/5/KAUZ'S'/SHUHA-15	ICARDA	0	0	0	0	0	0	0	0	0	0	0	0	0	0	0	0	0	0	0	0
38:CWA15	KASYON/GENARO 81//TEVEE-1/../3/2*QADANFER-11	ICARDA	4	4	4	4	4	0	0	0	0	0	2	2	2	2	2	2	2	2	2	2
39:CWA15	HUBARA-1/5/CHEN/AEGILOPS SQUARROSA (TAUS)//BCN/3/VEE#7/BOW/4/PASTOR/6/WATAN-5	ICARDA	0	0	0	0	0	0	0	0	0	0	0	0	0	0	0	0	0	0	0	0
41:CWA15	ZAD-2/NEJMAH-12	ICARDA	0	0	2	3	3	0	0	0	0	0	0	0	0	0	0	0	0	0	0	0
43:CWA15	GIZA-168/4/ATTILA*2/3/KAUZ*2/TRAP//KAUZ	ICARDA	0	0	0	0	0	0	0	0	0	0	0	0	0	0	0	0	0	0	0	0
44:CWA15	QADANFER-11/REBWAH-11	ICARDA	4	4	4	4	4	0	0	0	0	0	2	2	2	4	4	0	0	0	0	0
45:CWA15	SERI.1B//KAUZ/HEVO/3/AMAD/4/ATTILA//PSN/BOW/3/ATTILA/5/KAUZ'S'/SHUHA-15	ICARDA	4	4	4	4	4	0	0	0	0	0	4	4	4	4	4	0	0	0	0	0
46:CWA15	SIDS-1//ATTILA*2/RAYON	ICARDA	0	0	0	0	0	0	0	0	0	0	3	3	3	4	4	0	0	0	0	0
47:CWA15	HUBARA-7/4/CHEN/AEGILOPS SQUARROSA (TAUS)//BCN/3/KAUZ	ICARDA	0	0	0	0	0	0	0	0	0	0	4	4	4	4	4	0	0	0	0	0
48:CWA15	SERI.1B//KAUZ/HEVO/3/AMAD/4/ATTILA//PSN/BOW/3/ATTILA/5/KAUZ'S'/SHUHA-15	ICARDA	0	0	0	0	0	0	0	0	0	0	0	0	0	0	0	0	0	0	0	2
49:CWA15	SERI.1B//KAUZ/HEVO/3/AMAD/4/PFAU/MILAN	ICARDA	0	0	0	0	0	0	0	0	0	0	0	0	0	0	3	0	0	0	0	0
50:CWA15	SERI.1B//KAUZ/HEVO/3/AMAD/4/PYN/BAU//MILAN/5/OPATA/RAYON//KAUZ	ICARDA	0	0	0	0	0	0	0	0	0	0	4	4	4	4	4	0	0	0	0	0
52:CWA15	CHIL/CHUM18//ATTILA*2/RAYON	ICARDA	0	0	0	0	0	0	0	0	0	0	4	4	4	4	4	0	0	0	0	0
53:CWA15	FLORKWA-2/3/PRINIA/WEAVER//STAR/4/ICARDA-SRRL-3	ICARDA	0	0	0	0	0	0	0	0	0	0	4	4	4	4	4	0	0	0	0	0
54:CWA15	VEE7/KAUZ/4/SERI.1B*2/3/KAUZ*2/BOW//KAUZ/5/SOMAMA-3	ICARDA	0	0	0	0	0	0	0	0	0	0	4	4	4	4	4	0	0	0	0	0
55:CWA15	PASTOR-5/SHIHAB-5	ICARDA	0	0	0	0	0	0	0	0	0	0	4	4	4	4	4	0	0	0	0	0
56:CWA15	SIDS-1//ATTILA*2/RAYON	ICARDA	0	0	0	0	0	0	0	0	1	1	0	0	0	0	0	0	0	0	0	0
57:CWA15	SERI.1B*2/3/KAUZ*2/BOW//KAUZ/6/LFN/II58.57//PRL/3/HAHN/4/KAUZ/5/KAUZ	ICARDA	0	0	0	0	0	0	0	0	0	1	4	4	4	4	4	0	0	0	0	0
59:CWA15	PASTOR-2/3/SHUHA-7//SERI 82/SHUHA'S'	ICARDA	0	0	0	0	0	0	0	0	0	0	0	0	0	0	0	0	0	0	0	0
62:CWA15	SERI.1B*2/3/KAUZ*2/BOW//KAUZ/6/LFN/II58.57//PRL/3/HAHN/4/KAUZ/5/KAUZ	ICARDA	0	0	0	0	0	0	0	0	1	1	4	4	4	4	4	0	0	0	0	0
63:CWA15	CHILERO-1/4/VEE'S'/3/HORK/4MH//KAL-BB/5/CATBIRD-10	ICARDA	0	0	0	0	0	0	0	0	0	0	4	4	4	4	4	0	0	0	0	0
64:CWA15	SERI.1B*2/3/KAUZ*2/BOW//KAUZ/6/LFN/II58.57//PRL/3/HAHN/4/KAUZ/5/KAUZ	ICARDA	0	0	0	0	0	0	0	1	1	1	0	0	0	0	0	0	0	0	0	0
65:CWA15	ATTILA 50Y//ATTILA/BCN/3/STAR*3/MUSK-3	ICARDA	4	4	4	4	4	0	0	0	0	0	4	4	4	4	4	0	0	0	0	0
66:CWA15	ATTILA*2/PBW65//PFAU/MILAN	ICARDA	0	0	0	0	0	0	0	0	0	0	4	4	4	4	4	0	0	0	0	0
67:CWA15	SERI.1B*2/3/KAUZ*2/BOW//KAUZ/4/ANGI-2	ICARDA	0	0	0	0	0	0	0	0	0	0	4	4	4	4	4	0	0	0	0	0
68:CWA15	SERI.1B*2/3/KAUZ*2/BOW//KAUZ/4/FLORKWA-2	ICARDA	0	0	0	0	0	0	0	0	0	0	4	4	4	4	4	0	0	0	0	0
69:CWA15	SERI.1B//KAUZ/HEVO/3/AMAD/4/ATTILA//PSN/BOW/3/ATTILA	ICARDA	0	0	0	0	0	0	0	0	0	0	0	0	0	0	4	0	0	0	0	0
70:CWA15	SERI.1B*2/3/KAUZ*2/BOW//KAUZ/4/TRAP#1/BOW//PFAU/3/MILAN	ICARDA	0	0	0	0	0	0	0	0	0	0	0	0	0	0	0	0	0	0	0	0
71:CWA15	KAUZ/SAMAR-15//RDWG/MILAN	ICARDA	0	0	0	0	0	0	0	0	0	0	4	4	4	4	4	0	0	0	0	0
72:CWA15	CROC-1/AE.SQUARROSA (224)//OPATA/3/FLAG-7	ICARDA	0	0	0	0	0	0	0	0	0	0	4	4		4	4	0	0	0	0	0
73:CWA15	ATTILA 50Y//ATTILA/BCN/3/STAR*3/MUSK-3	ICARDA	4	4	4	4	4	0	0	0	0	0	0	0	0	0	0	0	0	0	0	0
77:CWA15	SOMAMA-9/ICARDA-SRRL-2	ICARDA	0	0	0	0	0	0	0	0	0	0	4	4	4	4	4	0	0	0	0	0
79:CWA15	K6295-4A/FLAG-8	ICARDA	0	0	0	0	0	0	0	0	0	0	4	4	4	4	4	0	0	0	0	0
81:CWA15	CROC1/AE.SQUARROSSA(205)//KAUZ/3/ATTILA/4/FLAG-1	ICARDA	1	1	1	1	1	0	0	0	0	0	4	4	4	4	4	0	0	0	0	0
82:CWA15	CROC-1/AE.SQUARROSA (224)//OPATA/3/FLAG-7	ICARDA	0	0	0	0	0	0	0	0	0	0	4	4	4	4	4	0	0	0	0	0
84:CWA15	ICARDA-SRRL-9/JAWAHIR-22	ICARDA	0	0	0	0	0	0	0	0	0	0	4	4	4	4	4	0	0	0	0	0
85:CWA15	CROC1/AE.SQUARROSSA(205)//KAUZ/3/ATTILA/4/FLAG-1	ICARDA	0	0	0	0	0	0	0	0	0	0	4	4	4	4	4	0	0	0	0	0
86:CWA15	K6295-4A/FLAG-8	ICARDA	0	0	0	0	0	1	1	1	1	1	4	4	4	4	4	1	1	1	1	1
87:CWA15	FLAG-6/ICARDA-SRRL-6	ICARDA	0	0	0	0	0	0	0	0	0	0	4	4	4	4	4	0	0	0	0	0
88:CWA15	FLAG-6/ICARDA-SRRL-6	ICARDA	0	0	0	0	0	0	0	0	0	0	4	4	4	4	4	0	0	0	0	0
89:CWA15	ATTILA//PSN/BOW/3/ATTILA/4/KAUZ'S'/3/TX62A4793-7/CD809//VEE'S'	ICARDA	0	0	0	0	0	0	0	0	0	0	0	0	0	0	0	0	0	0	0	0
90:CWA15	SOMAMA-9/ICARDA-SRRL-2	ICARDA	0	0	0	0	0	0	0	0	0	0	4	4	4	4	4	0	0	0	0	0
91:CWA15	JAWAHIR-1/GIRWILL-5	ICARDA	0	0	0	0	0	0	0	0	0	0	0	0	2	4	4	0	0	0	0	0
92:CWA15	JAWAHIR-1/3/PASTOR/SERI//PFAU	ICARDA	0	0	0	0	0	0	0	0	0	0	0	0	0	0	0	0	0	0	0	0
93:CWA15	JAWAHIR-1/GIRWILL-5	ICARDA	0	0	0	0	0	0	0	0	0	0	0	0	0	0	0	0	0	0	0	0
94:CWA15	JAWAHIR-1/3/PASTOR/SERI//PFAU	ICARDA	0	0	0	0	0	0	0	0	0	0	0	0	0	0	0	0	0	0	0	0
95:CWA15	SHUHA-4//NS732/HER/3/MILAN/DUCULA	ICARDA	0	0	0	0	0	0	0	0	0	0	0	0	0	0	0	0	0	0	0	0
96:CWA15	ATTILA 50Y//ATTILA/BCN/3/PFAU/MILAN	ICARDA	0	0	0	0	0	0	0	0	0	0	4	4	4	4	4	0	0	0	0	0
97:CWA15	JAWAHIR-1/3/PASTOR/SERI//PFAU	ICARDA	0	0	0	0	0	0	0	0	0	0	0	0	0	0	0	0	0	0	0	0
98:CWA15	WEAVER/WL 3928//SW 89.3064/3/DAJAJ-10	ICARDA	0	0	0	0	0	1	1	1	1	1	0	0	0	0	0	1	1	1	1	1
99:CWA15	JAWAHIR-1/3/PASTOR/SERI//PFAU	ICARDA	0	0	0	0	0	0	0	0	0	0	0	0	0	0	0	0	0	0	0	0
100:CWA15	QAFZAH-27/SEKSAKA-6	ICARDA	0	0	0	0	0	0	0	0	0	0	4	4	4	4	4	0	0	0	0	0
101:CWA15	KAUZ'S'/3/TX62A4793-7/CD809//VEE'S'/4/JOHARA-19	ICARDA	0	0	0	0	0	0	0	0	0	0	0	0	0	0	0	0	0	0	0	0
102:CWA15	KARAWAN-1//BOW #1/FENGKANG 15/3/MOUKA-4	ICARDA	0	0	0	0	0	0	0	0	0	0	4	4	4	4	4	0	0	0	0	0
103:CWA15	STAR*3/LOTUS-5/4/TAM200/TUI//MILAN/KAUZ/3/CROC-1/AE.SQUARROSA (224)//OPATA	ICARDA	0	0	0	0	0	0	0	0	0	0	4	4	4	4	4	0	0	0	0	0
104:CWA15	SERI.1B*2/3/KAUZ*2/BOW//KAUZ/4/KAUZ/FLORKWA-1	ICARDA	0	0	0	0	0	0	0	0	0	0	0	0	0	0	0	0	0	0	0	0
105:CWA15	STAR*3/LOTUS-5//PBW343	ICARDA	0	0	0	0	0	0	0	0	0	0	0	0	0	0	0	0	0	0	0	0
106:CWA15	ATENA-1//MILAN/DUCULA	ICARDA	0	0	0	0	0	0	0	0	0	0	4	4	4	4	4	0	0	0	0	0
107:CWA15	SHUHA-4//NS732/HER/3/TNMU/MILAN	ICARDA	0	0	0	0	0	0	0	0	0	0	4	4	4	4	4	0	0	0	0	0
108:CWA15	HADIAH-14/3/MUNIA/CHTO//MILAN	ICARDA	0	0	0	0	0	0	0	0	0	0	4	4	4	4	4	0	0	0	0	0
112:CWA15	TEMERIND-8	ICARDA	0	0	0	0	0	0	0	0	0	0	2	2	3	3	4	0	0	0	0	0
113:CWA15	HUBARA-15/ZEMAMRA-8	ICARDA	0	0	0	0	0	0	0	0	0	0	4	4	4	4	4	0	0	0	0	0
114:CWA15	REYNA-15	ICARDA	3	3	3	4	4	0	0	0	0	0	0	0	0	0	0	0	0	0	0	0
115:CWA15	SOONOT-5	ICARDA	0	0	0	0	0	0	0	0	0	0	4	4	4	4	4	0	0	0	0	0
116:CWA15	SANOBAR-1	ICARDA	0	0	0	0	0	0	0	0	0	0	4	4	4	4	4	0	0	0	0	0
117:CWA15	INQALAB 91/FLAG-2	ICARDA	0	0	0	1	1	0	0	2	2	2	4	4	4	4	4	0	0	0	1	1
118:CWA15	MISR-1 (Check)	ICARDA	0	0	0	0	0	0	0	0	0	0	4	4	4	4	4	0	0	0	0	0
119:CWA15	ATTILLA-7 (Check)	ICARDA	0	0	0	0	0	0	0	0	0	0	4	4	4	4	4	0	0	0	0	0
1:RAV15	ND643/2*WBLL1//KACHU	CIMMYT	0	0	0	0	0	1	1	1	2	2	4	4	4	4	4	0	0	0	0	1
4:RAV15	KACHU*2/3/ND643//2*PRL/2*PASTOR	CIMMYT	0	0	0	0	0	0	1	1	1	1	4	4	4	4	4	0	0	0	0	0
5:RAV15	ND643/2*WBLL1//2*KACHU	CIMMYT	0	0	0	0	0	2	2	2	2	2	4	4	4	4	4	0	0	0	0	0
6:RAV15	KISKADEE #1/5/KAUZ*2/MNV//KAUZ/3/MILAN/4/BAV92/6/WHEAR//2*PRL/2*PASTOR	CIMMYT	0	0	0	0	0	0	0	0	0	0	4	4	4	4	4	0	0	0	0	0
8:RAV15	PAURAQ/4/HUW234+LR34/PRINIA//PBW343*2/KUKUNA/3/ROLF07	CIMMYT	0	0	0	0	0	0	0	0	0	0	4	4	4	4	4	0	0	0	0	0
15:RAV15	SHA7/VEE#5/5/VEE#8//JUP/BJY/3/F3.71/TRM/4/2*WEAVER/6/SKAUZ/PARUS//PARUS/7/DANPHE #1	CIMMYT	4	4	4	4	4	0	0	0	0	0	4	4	4	4	4	0	0	0	0	0
16:RAV15	PRL/2*PASTOR//WAXWING*2/KRONSTAD F2004/4/PBW343*2/KUKUNA//KRONSTAD F2004/3/PBW343*2/KUKUNA	CIMMYT	0	0	0	0	0	0	1	1	1	1	4	4	4	4	4	0	0	0	0	0
18:RAV15	SERI.1B*2/3/KAUZ*2/BOW//KAUZ/4/CIRCUS/5/2*PRL/2*PASTOR//PBW343*2/KUKUNA/3/ROLF07	CIMMYT	0	0	0	0	0	1	1	1	1	1	4	4	4	4	4	0	0	0	0	0
19:RAV15	CHWINK/GRACKLE #1//FRNCLN	CIMMYT	0	0	0	0	0	0	0	0	0	0	4	4	4	4	4	0	0	0	0	0
20:RAV15	CHWINK/GRACKLE #1//FRNCLN	CIMMYT	0	0	0	0	0	0	0	0	0	0	4	4	4	4	4	0	0	0	0	0
22:RAV15	WHEAR/KIRITATI/3/C80.1/3*BATAVIA//2*WBLL1/4/2*KACHU	CIMMYT	0	0	0	0	0	1	1	1	1	1	4	4	4	4	4	0	0	0	0	0
23:RAV15	WHEAR/KIRITATI/3/C80.1/3*BATAVIA//2*WBLL1/4/2*KACHU	CIMMYT	0	0	0	0	0	1	1	2	2	2	4	4	4	4	4	0	0	0	0	0
24:RAV15	WHEAR/KUKUNA/3/C80.1/3*BATAVIA//2*WBLL1/4/2*WAXWING*2/KRONSTAD F2004	CIMMYT	0	0	0	0	0	0	0	0	0	0	4	4	4	4	4	0	0	0	0	0
25:RAV15	WHEAR/KUKUNA/3/C80.1/3*BATAVIA//2*WBLL1/4/2*WAXWING*2/KRONSTAD F2004	CIMMYT	0	0	0	0	0	0	0	0	0	0	4	4	4	4	4	0	0	0	0	0
28:RAV15	ELVIRA/5/CNDO/R143//ENTE/MEXI75/3/AE.SQ/4/2*OCI/6/VEE/PJN//KAUZ/3/PASTOR/7/2*PBW343*2/KUKUNA//PBW343*2/KUKUNA	CIMMYT	0	0	0	0	0	1	2	2	2	2	0	0	0	0	0	0	0	0	0	0
29:RAV15	ELVIRA/5/CNDO/R143//ENTE/MEXI75/3/AE.SQ/4/2*OCI/6/VEE/PJN//KAUZ/3/PASTOR/7/TILHI/4/CROC_1/AE.SQUARROSA (213)//PGO/3/CMH81.38/2*KAUZ/8/PICAFLOR #2	CIMMYT	0	0	0	0	0	0	0	0	0	0	0	0	0	0	0	0	0	0	0	0
31:RAV15	PASTOR/HEILO//HEILO/3/2*PICAFLOR #2	CIMMYT	0	0	0	0	0	0	0	0	0	0	4	4	4	4	4	0	0	0	0	0
33:RAV15	BAJ #1*2/5/SW89.5277/BORL95//SKAUZ/3/PRL/2*PASTOR/4/HEILO	CIMMYT	0	0	0	0	0	0	0	0	0	0	4	4	4	4	4	0	0	0	0	0
34:RAV15	KACHU*2/BECARD	CIMMYT	0	0	0	0	0	1	1	1	1	1	4	4	4	4	4	0	0	0	0	0
35:RAV15	KACHU*2/BECARD	CIMMYT	0	0	0	0	0	0	0	0	1	1	4	4	4	4	4	0	0	0	0	0
36:RAV15	KACHU*2/MUNAL #1	CIMMYT	0	0	0	0	0	0	0	0	0	0	4	4	4	4	4	0	0	0	0	0
37:RAV15	KACHU*2/MUNAL #1	CIMMYT	0	0	0	0	0	0	0	0	0	0	4	4	4	4	4	0	0	0	0	0
40:RAV15	KACHU*2//WHEAR/SOKOLL	CIMMYT	0	0	0	0	0	0	0	1	1	1	4	4	4	4	4	0	0	0	0	0
41:RAV15	KACHU*2//WHEAR/SOKOLL	CIMMYT	0	0	0	0	0	3	3	4	4	4	4	4	4	4	4	0	0	0	0	0
42:RAV15	KACHU*2/PANDORA	CIMMYT	0	0	0	0	0	1	1	1	1	1	4	4	4	4	4	0	0	0	0	0
47:RAV15	CHIBIA//PRLII/CM65531/3/SKAUZ/BAV92*2/4/HUW234+LR34/PRINIA//PBW343*2/KUKUNA/3/ROLF07	CIMMYT	0	0	0	3	3	0	0	0	0	0	4	4	4	4	4	0	0	0	0	0
55:RAV15	MELON//FILIN/MILAN/3/FILIN/4/PRINIA/PASTOR//HUITES/3/MILAN/OTUS//ATTILA/3*BCN/5/MELON//FILIN/MILAN/3/FILIN	CIMMYT	0	0	0	0	0	0	0	0	0	0	4	4	4	4	4	0	0	0	0	0
57:RAV15	WHEAR/SOKOLL/3/BERKUT//PBW343*2/KUKUNA/4/WHEAR/SOKOLL	CIMMYT	0	0	0	0	0	0	0	0	0	0	4	4	4	4	4	0	0	0	0	0
61:RAV15	92.001E7.32.5/SLVS/5/NS-732/HER/3/PRL/SARA//TSI/VEE#5/4/FRET2/6/SOKOLL/3/PASTOR//HXL7573/2*BAU	CIMMYT	0	0	0	0	0	0	0	0	0	0	0	0	0	0	0	0	0	0	0	0
62:RAV15	CROC_1/AE.SQUARROSA (205)//BORL95/3/PRL/SARA//TSI/VEE#5/4/FRET2/5/HUW234+LR34/PRINIA//PBW343*2/KUKUNA/3/ROLF07	CIMMYT	0	0	0	0	0	0	0	0	0	0	4	4	4	4	4	0	0	0	1	1
63:RAV15	NS-732/HER/3/PRL/SARA//TSI/VEE#5/4/FRET2/5/WHEAR/SOKOLL	CIMMYT	0	0	0	0	0	0	0	0	0	0	4	4	4	4	4	0	0	0	0	0
64:RAV15	SOKOLL/3/PASTOR//HXL7573/2*BAU/4/ATTILA/PASTOR	CIMMYT	0	0	0	0	0	3	3	3	3	3	0	0	0	0	0	0	0	0	0	0
65:RAV15	SOKOLL/3/PASTOR//HXL7573/2*BAU/4/HUW234+LR34/PRINIA//PBW343*2/KUKUNA/3/ROLF07	CIMMYT	0	0	0	0	0	3	3	3	3	3	0	0	0	0	0	0	0	0	0	0
67:RAV15	MILAN/KAUZ//PRINIA/3/BAV92/4/BAVIS	CIMMYT	0	0	0	0	0	0	0	0	0	0	4	4	4	4	4	0	0	0	0	0
69:RAV15	PAURAQ/4/HUW234+LR34/PRINIA//PBW343*2/KUKUNA/3/ROLF07	CIMMYT	0	0	0	0	0	1	1	1	1	2	4	4	4	4	4	0	0	0	0	1
70:RAV15	SOKOLL/3/PASTOR//HXL7573/2*BAU/4/MASSIV/PPR47.89C	CIMMYT	0	0	0	0	0	0	0	3	3	4	0	0	0	0	0	0	0	0	0	0
72:RAV15	SOKOLL/3/PASTOR//HXL7573/2*BAU/4/BECARD	CIMMYT	0	0	0	0	0	0	0	0	0	0	0	0	0	0	0	0	0	0	0	0
73:RAV15	MILAN//PRL/2*PASTOR/4/CROC_1/AE.SQUARROSA (213)//PGO/3/BAV92/5/PAURAQ	CIMMYT	0	0	0	0	0	0	0	0	0	0	4	4	4	4	4	0	0	0	0	0
74:RAV15	CHEN/AEGILOPS SQUARROSA (TAUS)//BCN/3/BAV92/4/BERKUT/5/BAVIS	CIMMYT	0	0	0	0	0	0	0	0	0	0	4	4	4	4	4	0	0	0	0	0
75:RAV15	SOKOLL/3/PASTOR//HXL7573/2*BAU/4/GLADIUS	CIMMYT	0	0	0	0	0	3	3	3	3	3	0	0	0	0	0	0	0	0	0	0
82:RAV15	KACHU/SAUAL//PRL	CIMMYT	0	0	0	0	0	1	1	1	1	1	4	4	4	4	4	0	0	0	0	1
84:RAV15	KACHU/SAUAL//PRL	CIMMYT	0	0	0	0	0	0	1	1	1	1	4	4	4	4	4	0	0	0	0	0
92:RAV15	PRL/2*PASTOR//KACHU	CIMMYT	0	0	0	0	0	0	0	0	0	0	0	0	0	0	4	0	0	0	0	0
93:RAV15	PRL/2*PASTOR//KACHU	CIMMYT	0	0	0	-	-	0	0	0	-	-	0	4	4	-	-	0	0	0	-	-
96:RAV15	DANPHE/3/PBW343*2/KUKUNA//PBW343*2/KUKUNA	CIMMYT	0	0	0	0	0	1	3	3	3	3	4	4	4	4	4	0	0	0	0	0
98:RAV15	PBW343*2/KUKUNA//PBW343*2/KUKUNA/6/WBLL1*2/4/SNI/TRAP#1/3/KAUZ*2/TRAP//KAUZ/5/KACHU	CIMMYT	0	0	0	0	0	0	0	0	0	0	0	0	0	0	0	0	0	0	0	0
99:RAV15	PBW343*2/KUKUNA//PBW343*2/KUKUNA/6/WBLL1*2/4/SNI/TRAP#1/3/KAUZ*2/TRAP//KAUZ/5/KACHU	CIMMYT	0	0	0	0	0	0	0	0	0	0	0	0	0	0	4	0	0	0	0	0
101:RAV15	MELON//FILIN/MILAN/3/FILIN/4/TRCH/SRTU//KACHU	CIMMYT	0	0	0	0	0	1	1	2	2	2	4	4	4	4	4	0	0	0	0	0
106:RAV15	PRL/2*PASTOR/4/CHOIX/STAR/3/HE1/3*CNO79//2*SERI/5/WHEAR/SOKOLL	CIMMYT	0	0	3	3	3	0	0	0	0	0	4	4	4	4	4	0	0	0	0	0
118:RAV15	PAURAQ/KINGBIRD #1/6/FRET2/KUKUNA//FRET2/3/PARUS/5/FRET2*2/4/SNI/TRAP#1/3/KAUZ*2/TRAP//KAUZ	CIMMYT	0	0	0	0	0	0	0	0	0	0	4	4	4	4	4	0	0	0	0	0
122:RAV15	ATTILA/PASTOR//SHORTENED SR26 TRANSLOCATION/3/ATTILA/BAV92//PASTOR	CIMMYT	0	0	0	0	0	1	1	1	1	1	4	4	4	4	4	0	0	0	0	0
124:RAV15	KACHU/3/WHEAR//2*PRL/2*PASTOR	CIMMYT	0	0	0	0	0	1	1	1	2	2	4	4	4	4	4	0	0	0	0	0
125:RAV15	CROC_1/AE.SQUARROSA (205)//BORL95/3/PRL/SARA//TSI/VEE#5/4/FRET2/5/TRCH/SRTU//KACHU	CIMMYT	0	0	0	0	0	1	1	1	1	1	4	4	4	4	4	0	0	0	0	0
128:RAV15	SUP152/3/INQALAB 91*2/TUKURU//WHEAR	CIMMYT	0	0	0	0	0	0	0	1	1	1	4	4	4	4	4	0	0	0	0	0
132:RAV15	KACHU/SAUAL/8/ATTILA*2/PBW65/6/PVN//CAR422/ANA/5/BOW/CROW//BUC/PVN/3/YR/4/TRAP#1/7/ATTILA/2*PASTOR	CIMMYT	0	0	0	0	0	0	0	0	0	0	4	4	4	4	4	0	0	0	0	0
138:RAV15	TUKURU//BAV92/RAYON/6/NG8201/KAUZ/4/SHA7//PRL/VEE#6/3/FASAN/5/MILAN/KAUZ*2/7/KINGBIRD #1	CIMMYT	0	0	0	4	4	0	0	0	0	0	4	4	4	4	4	0	0	0	0	0
139:RAV15	TRCH/SRTU//KACHU*2/3/PVN	CIMMYT	0	0	0	0	0	0	0	0	0	0	1	2	2	2	2	0	0	0	0	0
141:RAV15	HUW234+LR34/PRINIA//KIRITATI*2/3/KINGBIRD #1	CIMMYT	0	0	0	3	3	0	0	0	0	0	4	4	4	4	4	0	0	0	0	0
143:RAV15	ROLF07/YANAC//TACUPETO F2001/BRAMBLING/4/WBLL1/KUKUNA//TACUPETO F2001/3/BAJ #1/5/WBLL1/KUKUNA//TACUPETO F2001/3/BAJ #1	CIMMYT	0	0	0	0	0	0	0	0	0	0	4	4	4	4	4	0	0	0	0	0
145:RAV15	KACHU/6/WHEAR/4/SNI/TRAP#1/3/KAUZ*2/TRAP//KAUZ/5/C80.1/3*BATAVIA//2*WBLL1/7/TRCH/SRTU//KACHU	CIMMYT	0	0	0	0	0	0	0	0	0	0	4	4	4	4	4	0	0	0	0	0
146:RAV15	KACHU*2/3/PBW343*2/KUKUNA//PBW343*2/KUKUNA	CIMMYT	0	0	0	0	0	0	0	0	1	1	4	4	4	4	4	0	0	0	0	0
147:RAV15	WBLL1*2/BRAMBLING//WHEAR/KRONSTAD F2004/3/TRCH/SRTU//KACHU	CIMMYT	0	0	0	0	0	0	0	0	0	0	4	4	4	4	4	0	0	0	0	0
148:RAV15	ELVIRA/5/CNDO/R143//ENTE/MEXI75/3/AE.SQ/4/2*OCI/6/VEE/PJN//KAUZ/3/PASTOR*2/7/TRCH/SRTU//KACHU	CIMMYT	0	0	0	0	0	0	0	0	0	0	4	4	4	4	4	0	0	0	0	0
149:RAV15	WHEAR/KUKUNA/3/C80.1/3*BATAVIA//2*WBLL1*2/6/WBLL1*2/4/YACO/PBW65/3/KAUZ*2/TRAP//KAUZ/5/KACHU #1	CIMMYT	0	0	0	0	0	0	0	0	0	0	4	4	4	4	4	0	0	0	0	0
155:RAV15	PFAU/MILAN/5/CHEN/AEGILOPS SQUARROSA (TAUS)//BCN/3/VEE#7/BOW/4/PASTOR/8/2*SHA7//PRL/VEE#6/3/FASAN/4/HAAS8446/2*FASAN/5/CBRD/KAUZ/6/MILAN/AMSEL/7/FRET2*2/KUKUNA	CIMMYT	0	0	0	0	0	0	0	0	0	0	4	4	4	4	4	0	0	0	0	0
160:RAV15	VEE/MJI//2*TUI/3/2*PASTOR/4/BERKUT/5/2*BAVIS	CIMMYT	0	0	0	0	0	0	0	0	0	0	4	4	4	4	4	0	0	0	0	0
165:RAV15	KS82W418/SPN/3/CHEN/AE.SQ//2*OPATA/4/FRET2/5/2*SOKOLL/3/PASTOR//HXL7573/2*BAU	CIMMYT	0	0	0	0	0	0	0	0	0	0	4	4	4	4	4	0	0	0	0	0
304:RAV15	CROC_1/AE.SQUARROSA (210)//INQALAB 91*2/KUKUNA/3/PBW343*2/KUKUNA	CIMMYT	0	0	0	0	0	0	0	0	0	0	4	4	4	4	4	0	0	0	0	0
305:RAV15	T.DICOCCON CI9309/AE.SQUARROSA (409)//MUTUS/3/2*MUTUS	CIMMYT	0	0	0	0	0	0	0	0	0	0	4	4	4	4	4	0	0	0	0	0
306:RAV15	KAUZ//ALTAR 84/AOS/3/PASTOR/4/MILAN/CUPE//SW89.3064/5/KIRITATI/6/GEN/OPATA	CIMMYT	0	0	0	0	0	0	0	0	0	0	4	4	4	4	4	0	0	0	0	0
307:RAV15	PRL/2*PASTOR//PBW343*2/KUKUNA/3/ROLF07/4/CMH75A.66/SERI	CIMMYT	0	0	0	0	0	0	0	0	0	0	4	4	4	4	4	0	0	0	0	0
308:RAV15	KACHU/SOLALA	CIMMYT	0	0	0	0	0	0	0	1	1	1	4	4	4	4	4	0	0	0	0	0
309:RAV15	KIRITATI/4/2*SERI.1B*2/3/KAUZ*2/BOW//KAUZ/5/CMH81.530	CIMMYT	0	0	0	0	0	0	0	0	0	0	4	4	4	4	4	0	0	0	0	0
310:RAV15	WHEAR/KIRITATI/3/C80.1/3*BATAVIA//2*WBLL1/4/CMH75A.66/SERI	CIMMYT	0	0	0	0	0	0	0	0	0	0	4	4	4	4	4	0	0	0	0	0
311:RAV15	WHEAR/KIRITATI/3/C80.1/3*BATAVIA//2*WBLL1/4/CMH75A.66/SERI	CIMMYT	0	3	3	3	3	0	0	0	0	1	4	4	4	4	4	0	0	0	0	0
1:ZIG14	PRL/2*PASTOR//SERI/4/MILAN/KAUZ//PRINIA/3/BABAX	RAJARAM	0	0	0	0	0	0	0	0	0	0	4	4	4	4	4	0	0	0	0	0
3:ZIG14	PRL/2*PASTOR//SERI/4/MILAN/KAUZ//PRINIA/3/BABAX	RAJARAM	0	0	0	0	0	0	0	0	0	0	4	4	4	4	4	0	0	0	0	0
4:ZIG14	PRL/2*PASTOR//SERI/4/MILAN/KAUZ//PRINIA/3/BABAX	RAJARAM	0	0	0	0	0	0	0	0	0	0	0	0	0	0	0	0	0	0	0	0
5:ZIG14	KRONSTAD/3/FRET2/KUKUNA//FRET2	RAJARAM	0	0	0	0	0	0	0	0	0	0	4	4	4	4	4	0	0	0	0	0
6:ZIG14	PBW343*2/KHVAKI//BAVIACORA*2/3/HEILO	RAJARAM	0	0	0	0	0	0	0	0	0	0	0	0	0	0	0	0	0	0	0	0
7:ZIG14	CACHANILLA F2000*2/3/IRIHEA/BABAX//PASTOR	RAJARAM	0	0	0	0	0	0	0	0	0	0	4	4	4	4	4	0	0	0	0	0
8:ZIG14	04W40788PPO/3/PRL/2*PASTOR//SERI	RAJARAM	0	0	0	2	3	0	0	0	0	0	0	0	0	0	0	0	0	0	0	0
9:ZIG14	04W40788PPO/3/PRL/2*PASTOR//SERI	RAJARAM	0	0	0	0	0	0	0	0	0	0	0	0	0	0	0	0	0	0	0	0
10:ZIG14	04W40788PPO/3/PRL/2*PASTOR//SERI	RAJARAM	2	2	2	3	3	0	0	0	0	0	0	0	0	0	0	0	0	0	0	0
11:ZIG14	04W40788PPO/4/BL2064//SW89.5124*2/FASAN/3/TILHI	RAJARAM	0	0	0	0	0	0	0	0	0	0	4	4	4	4	4	0	0	0	0	0
12:ZIG14	04W40788PPO/4/BL2064//SW89.5124*2/FASAN/3/TILHI	RAJARAM	0	0	0	0	0	0	0	0	0	0	4	4	4	4	4	0	0	0	0	0
13:ZIG14	04W40788PPO/4/BL2064//SW89.5124*2/FASAN/3/TILHI	RAJARAM	0	0	0	0	0	0	0	0	0	0	4	4	4	4	4	0	0	0	0	0
14:ZIG14	04W40788PPO/4/PFAU/SERI.1B//AMAD/3/WAXWING	RAJARAM	0	0	0	0	0	0	0	0	0	0	0	0	0	0	0	0	0	0	0	0
15:ZIG14	02W50807/5/PSN/BOW//SERI/3/MILAN/4/ATTILA	RAJARAM	0	0	0	0	0	0	0	0	0	0	4	4	4	4	4	0	0	0	0	0
16:ZIG14	02W50807/5/PSN/BOW//SERI/3/MILAN/4/ATTILA	RAJARAM	0	0	0	0	0	0	0	1	1	1	4	4	4	4	4	0	0	0	0	0
17:ZIG14	02W50807/5/PSN/BOW//SERI/3/MILAN/4/ATTILA	RAJARAM	0	0	0	4	4	1	1	1	1	1	4	4	4	4	4	0	0	0	0	0
19:ZIG14	02W50807/5/PSN/BOW//SERI/3/MILAN/4/ATTILA	RAJARAM	0	0	4	4	4	1	1	1	1	2	4	4	4	4	4	0	0	0	0	0
22:ZIG14	02W50807/4/BL2064//SW89.5124*2/FASAN/3/TILHI	RAJARAM	0	0	0	0	0	1	1	1	1	1	4	4	4	4	4	0	0	0	0	0
25:ZIG14	06W31476//MILAN/PASTOR	RAJARAM	0	0	0	0	0	1	1	1	1	1	4	4	4	4	4	0	0	0	0	0
26:ZIG14	06W31476//MILAN/PASTOR	RAJARAM	4	4	4	4	4	0	0	0	0	0	0	0	4	4	4	0	0	0	1	1
27:ZIG14	02W50807/RSMF8 704	RAJARAM	1	3	3	3	4	0	0	1	1	1	0	0	0	0	0	0	0	0	0	0
28:ZIG14	02W50807/RSMF8 704	RAJARAM	2	3	3	4	4	1	1	1	1	1	0	0	0	0	0	0	0	0	0	0
29:ZIG14	02W50807/RSMF8 704	RAJARAM	2	2	3	3	4	0	1	1	1	1	0	0	0	0	0	0	0	0	0	0
30:ZIG14	02W50807/4/BL2064//SW89.5124*2/FASAN/3/TILHI	RAJARAM	3	3	3	3	3	2	2	2	2	2	4	4	4	4	4	0	0	0	0	0
31:ZIG14	02W50807/4/BL2064//SW89.5124*2/FASAN/3/TILHI	RAJARAM	0	0	0	0	4	0	0	0	0	0	4	4	4	4	4	0	0	0	0	0
32:ZIG14	02W50807/4/BL2064//SW89.5124*2/FASAN/3/TILHI	RAJARAM	0	0	0	0	0	0	1	1	1	1	4	4	4	4	4	0	0	0	0	0
33:ZIG14	02W50807/4/BL2064//SW89.5124*2/FASAN/3/TILHI	RAJARAM	0	0	0	0	4	1	1	1	1	1	4	4	4	4	4	0	0	0	0	0
34:ZIG14	02W50807/4/BL2064//SW89.5124*2/FASAN/3/TILHI	RAJARAM	2	2	3	3	3	1	1	1	1	1	0	0	0	0	0	0	0	0	0	0
35:ZIG14	02W50807/4/OASIS/SKAUZ//4*BCN/3/2*PASTOR	RAJARAM	0	3	3	4	4	1	1	1	1	1	4	4	4	4	4	0	0	0	0	0
37:ZIG14	02W50807/4/PFAU/SERI.1B//AMAD/3/WAXWING	RAJARAM	0	0	0	0	0	0	0	0	0	0	4	4	4	4	4	0	0	0	0	0
38:ZIG14	02W50807/4/PFAU/SERI.1B//AMAD/3/WAXWING	RAJARAM	0	0	0	0	0	0	0	0	0	0	4	4	4	4	4	0	0	0	0	0
39:ZIG14	02W50807/4/PFAU/SERI.1B//AMAD/3/WAXWING	RAJARAM	0	0	0	1	3	1	1	1	1	1	0	0	0	0	0	0	0	0	0	0
40:ZIG14	02W50807/4/PFAU/SERI.1B//AMAD/3/WAXWING	RAJARAM	0	0	0	2	2	0	0	0	0	0	4	4	4	4	4	0	0	0	0	0
41:ZIG14	02W50807_1/RSMF8 704	RAJARAM	0	0	0	0	0	1	1	1	1	1	2	2	2	2	2	0	0	0	0	0
42:ZIG14	02W50807_1/RSMF8 704	RAJARAM	0	0	0	0	0	1	1	1	1	1	2	2	2	2	2	0	0	0	0	0
43:ZIG14	02W50807_1/4/BL2064//SW89.5124*2/FASAN/3/TILHI	RAJARAM	0	0	0	0	0	0	0	1	1	1	4	4	4	4	4	0	0	0	0	0
44:ZIG14	02W50807_1/4/BL2064//SW89.5124*2/FASAN/3/TILHI	RAJARAM	0	0	0	0	0	0	0	0	0	0	4	4	4	4	4	0	0	0	0	0
46:ZIG14	02W50807_1/4/BL2064//SW89.5124*2/FASAN/3/TILHI	RAJARAM	0	0	0	0	0	0	0	0	0	0	4	4	4	4	4	0	0	0	0	0
47:ZIG14	02W50807_1/4/BL2064//SW89.5124*2/FASAN/3/TILHI	RAJARAM	0	0	0	0	0	1	1	1	1	1	4	4	4	4	4	0	0	0	0	0
48:ZIG14	02W50807_1/4/BL2064//SW89.5124*2/FASAN/3/TILHI	RAJARAM	0	0	0	0	0	1	1	1	1	1	4	4	4	4	4	0	0	0	0	0
49:ZIG14	02W50807_1/4/BL2064//SW89.5124*2/FASAN/3/TILHI	RAJARAM	0	0	0	0	0	1	1	1	1	1	4	4	4	4	4	0	0	0	0	0
50:ZIG14	02W50807_1/4/PFAU/SERI.1B//AMAD/3/WAXWING	RAJARAM	0	0	0	0	0	0	1	1	1	2	4	4	4	4	4	0	0	0	0	0
51:ZIG14	02W50807_1/4/PFAU/SERI.1B//AMAD/3/WAXWING	RAJARAM	0	0	0	0	0	0	0	0	0	0	4	4	4	4	4	0	0	0	0	0
52:ZIG14	02W50274_2/3/PFAU/WEAVER*2//KIRITATI	RAJARAM	0	0	0	0	0	0	0	0	0	0	0	0	4	4	4	0	0	0	0	0
53:ZIG14	02W50807_2/4/BABAX/LR42//BABAX/3/BAVIACORA	RAJARAM	0	0	0	0	0	0	0	0	0	0	0	0	0	0	0	0	0	0	0	0
54:ZIG14	05W90845/4/BL2064//SW89.5124*2/FASAN/3/TILHI	RAJARAM	0	0	0	0	0	0	0	0	0	0	0	0	0	0	0	0	0	0	0	0
55:ZIG14	05W90845/4/BL2064//SW89.5124*2/FASAN/3/TILHI	RAJARAM	0	0	0	0	0	0	0	0	0	0	4	4	4	4	4	0	0	0	0	0
56:ZIG14	05W90845/4/BL2064//SW89.5124*2/FASAN/3/TILHI	RAJARAM	3	3	3	3	3	1	1	1	1	1	0	0	0	0	0	0	0	0	0	0
58:ZIG14	02W50076W-1/3/2*SW89.5277/BORL95//SKAUZ	RAJARAM	0	0	0	0	0	1	1	1	1	1	4	4	4	4	4	0	0	0	0	0
Calingiri	Tox1 sensitive, ToxA insensitive, Tox3 insensitive	Control	0	0	0	0	0	3	3	3	3	3	0	0	0	0	0	0	0	0	0	0
Wyalkatchem	Tox3 sensitive, ToxA insensitive, Tox1 insensitive	Control	0	0	0	0	0	0	0	0	0	0	4	4	4	4	4	0	0	0	0	0
Halberd	ToxA, 1 and 3 sensitive	Control	4	4	4	4	4	1	1	2	2	2	4	4	4	4	4	0	0	0	0	0
Chinese Spring	Tox1 sensitive, ToxA insensitive, Tox3 insensitive	Control	0	0	0	0	0	3	3	3	3	3	0	0	0	0	0	0	0	0	0	0
Cobra	Tox3 sensitive, ToxA insensitive, Tox1 insensitive	Control	0	0	0	0	0	0	0	0	0	0	4	4	4	4	4	0	0	0	0	0
